# Supplementary material for: A Comparative Analysis of the Core Proteomes within and among the Bacillus subtilis and Bacillus cereus Evolutionary Groups Reveals the Patterns of Lineage- and Species-Specific Adaptations
Source: Microorganisms. 2022 Aug 26;10(9):1720. doi: 10.3390/microorganisms10091720 (PMC9505155; doi:10.3390/microorganisms10091720)
Supplement: Supplementary file 1 [file microorganisms-10-01720-s001.zip]

Archive with 2 entries (2 files):
- Supplementary_figures_20220530.pdf
- Supp_fileS1_20220602.xlsx
