# Supplementary material for: A Comparative Analysis of the Core Proteomes within and among the Bacillus subtilis and Bacillus cereus Evolutionary Groups Reveals the Patterns of Lineage- and Species-Specific Adaptations
Source: Microorganisms. 2022 Aug 26;10(9):1720. doi: 10.3390/microorganisms10091720 (PMC9505155; doi:10.3390/microorganisms10091720)
Supplement: Supplementary file 1 [file microorganisms-10-01720-s001.zip › Supp_fileS1_20220602.xlsx]

## Sheet: 1_List_of_reference_strains
Taxonomy			Reference asssembly
Subtilis Clade			GCF_000009045.1
	B. subtilis group		GCF_000009045.1		With star (*) we denote species that had less than five complete genomes available.
		B. subtilis species	GCF_000009045.1
		B. stercoris species	GCF_002953915.1
		B. tequilensis species*	GCF_012225885.1
		B. spizizenii species	GCF_006094475.1
		B. vallismortis species*	GCF_003667885.1
		B. inaquosorum species	GCF_019598985.1
		B. halotolerans species	GCF_004006435.1
	B. atrophaeus group		GCF_002243495.1
	B. amyloliquefaciens - B. velezensis group		GCF_000196735.1
		B. amyloliquefaciens species	GCF_000196735.1
		B. velezensis species	GCF_002117165.1
		B. siamensis species	GCF_002850535.1
	B. pumilus- B. safensis- B. altitudinis group		GCF_005849435.1
		B. pumilus species	GCF_001578205.1
		B. altitudinis species	GCF_005849435.1
		B. safensis species	GCF_001895885.1
		B. xiamenensis species*	GCF_001857925.1
		B. pumilus*	GCF_003431975.1
	B. licheniformis - paralicheniformis group		GCF_000011645.1
		B. licheniformis species	GCF_000011645.1
		B. paralicheniformis species	GCF_002993925.1
		B. haynesii species*	GCF_014042035.1
		Bacillus sp. NSP9.1*	GCF_000465465.2
		B. sonorensis species*	GCF_002202015.1
		B. glycinifermentans species	GCF_900093775.1
	B. gobiensis group		GCF_001278705.1
Cereus Clade			GCF_006094295.1
	Cereus subclade 1		GCF_000008445.1
		B. paranthracis species	GCF_015334865.1
		B. pacificus species	GCF_020861345.1
		Bacillus sp. BD59S*	GCF_007363175.1
		B. tropicus species	GCF_011040455.1
		B. anthracis species	GCF_000008445.1
		B. anthracis clonal clade	GCF_000008445.1
		B. thuringiensis*	GCF_001455345.1
		B. wiedmannii species	GCF_008807735.1
		B. mobilis species*	GCF_003612955.1
		B. albusspecies*	GCF_009740005.1
	Cereus subclade 2		GCF_006094295.1
	Cereus subclades 1 & 2		GCF_006094295.1
	Cereus subclade 3		-
		B. luti species*	GCF_009739945.1
		B. toyonensis species	GCF_000496285.1
		B. mycoides species	GCF_000832605.1
		Bacillus sp. NP247*	GCF_018966865.1
		B. nitratireducens species	GCF_018141025.1
		B. pseudomycoides species	GCF_000161455.1
		B. cytotoxicus species	GCF_000017425.1
	Cereus subclade1&2-mycoides CA		GCF_006094295.1

## Sheet: 2_Normalized_core_proteins
Species/Clade	Protein ID	NCBI annotation	COG category	COG category annotation
Genus	NP_387883.1	DNA polymerase III (beta subunit) [Bacillus subtilis subsp. subtilis str. 168]	L	Replication, recombination and repair							* The Genus core proteins are calculated form the total dataset (1104 genomes), while the rest are calculated from the normalized dataset
Genus	NP_387884.1	RNA binding protein involved in ribosome maturation [Bacillus subtilis subsp. subtilis str. 168]	S	Function unknown
Genus	NP_388339.2	ATP-dependent RNA helicase; cold shock [Bacillus subtilis subsp. subtilis str. 168]	JKL	Translation, ribosomal structure and biogenesis
Genus	NP_388856.1	small acid-soluble spore protein (beta-type SASP) [Bacillus subtilis subsp. subtilis str. 168]	S	Function unknown
Genus	NP_388885.1	ABC transporter (ATP-binding protein) [Bacillus subtilis subsp. subtilis str. 168]	V	Defense mechanisms
Genus	NP_388957.1	putative integral membrane protein [Bacillus subtilis subsp. subtilis str. 168]	S	Function unknown
Genus	NP_388997.1	putative protein involved in Fe-S cluster assembly, PaaD-like [Bacillus subtilis subsp. subtilis str. 168]	S	Function unknown
Genus	NP_389034.1	adaptor protein controlling oligomerization of the AAA+ protein ClpC [Bacillus subtilis subsp. subtilis str. 168]	NOT	Cell motility
Genus	NP_389054.2	enoyl-acyl carrier protein reductase [Bacillus subtilis subsp. subtilis str. 168]	I	Lipid transport and metabolism
Genus	NP_389279.1	beta-hydroxyacid dehydrogenase (acts on 3-hydroxypropionate with NADP) [Bacillus subtilis subsp. subtilis str. 168]	I	Lipid transport and metabolism
Genus	NP_389390.1	conserved hypothetical protein [Bacillus subtilis subsp. subtilis str. 168]	S	Function unknown
Genus	NP_389391.1	ribosomal protein L32 [Bacillus subtilis subsp. subtilis str. 168]	J	Translation, ribosomal structure and biogenesis
Genus	NP_389420.1	conserved protein with laccase domain [Bacillus subtilis subsp. subtilis str. 168]	S	Function unknown
Genus	NP_389423.1	factor involved in shape determination, distribution of nucleoids and osmotic tolerance [Bacillus subtilis subsp. subtilis str. 168]	S	Function unknown
Genus	NP_389432.2	aspartate carbamoyltransferase [Bacillus subtilis subsp. subtilis str. 168]	F	Nucleotide transport and metabolism
Genus	NP_389450.2	guanylate kinase [Bacillus subtilis subsp. subtilis str. 168]	F	Nucleotide transport and metabolism
Genus	NP_389451.1	omega subunit of RNA polymerase [Bacillus subtilis subsp. subtilis str. 168]	K	Transcription
Genus	NP_389460.1	GTPase involved in ribosome biogenesis [Bacillus subtilis subsp. subtilis str. 168]	S	Function unknown
Genus	NP_389461.1	ribulose-5-phosphate 3-epimerase [Bacillus subtilis subsp. subtilis str. 168]	G	Carbohydrate transport and metabolism
Genus	NP_389464.1	ribosomal protein L28 [Bacillus subtilis subsp. subtilis str. 168]	J	Translation, ribosomal structure and biogenesis
Genus	NP_389465.1	putative factor involved in malonyl-CoA synthesis [Bacillus subtilis subsp. subtilis str. 168]	S	Function unknown
Genus	NP_389470.1	transcription factor controlling fatty acid and phospholipid metabolism (FapR-malonyl-Coa) [Bacillus subtilis subsp. subtilis str. 168]	K	Transcription
Genus	NP_389472.1	malonyl CoA:acyl carrier protein transacylase [Bacillus subtilis subsp. subtilis str. 168]	I	Lipid transport and metabolism
Genus	NP_389473.1	beta-ketoacyl-acyl carrier protein reductase [Bacillus subtilis subsp. subtilis str. 168]	IQ	Lipid transport and metabolism
Genus	NP_389474.1	acyl carrier protein [Bacillus subtilis subsp. subtilis str. 168]	IQ	Lipid transport and metabolism
Genus	NP_389475.1	ribonuclease III [Bacillus subtilis subsp. subtilis str. 168]	J	Translation, ribosomal structure and biogenesis
Genus	NP_389479.1	component of the signal recognition particle (SRP) protein-targeting pathway [Bacillus subtilis subsp. subtilis str. 168]	S	Function unknown
Genus	NP_389481.1	ribosomal protein S16 (BS17) [Bacillus subtilis subsp. subtilis str. 168]	J	Translation, ribosomal structure and biogenesis
Genus	NP_389486.2	ribosomal protein L19 [Bacillus subtilis subsp. subtilis str. 168]	J	Translation, ribosomal structure and biogenesis
Genus	NP_389487.1	ribosome biogenesis GTPase A [Bacillus subtilis subsp. subtilis str. 168]	S	Function unknown
Genus	NP_389536.1	phosphatidate cytidylyltransferase (CDP-diglyceride synthase) [Bacillus subtilis subsp. subtilis str. 168]	S	Function unknown
Genus	NP_389543.1	molecular ruler co-factor for RNA; new fold [Bacillus subtilis subsp. subtilis str. 168]	K	Transcription
Genus	NP_389544.1	K-turn RNA binding protein [Bacillus subtilis subsp. subtilis str. 168]	J	Translation, ribosomal structure and biogenesis
Genus	NP_389548.1	tRNA pseudouridine 55 synthase [Bacillus subtilis subsp. subtilis str. 168]	J	Translation, ribosomal structure and biogenesis
Genus	NP_389550.1	ribosomal protein S15 (BS18) [Bacillus subtilis subsp. subtilis str. 168]	J	Translation, ribosomal structure and biogenesis
Genus	NP_389559.1	4-hydroxy-tetrahydrodipicolinate synthase [Bacillus subtilis subsp. subtilis str. 168]	E	Amino acid transport and metabolism
Genus	NP_389580.1	regulator required for dehydratation of the spore core and assembly of the coat (stage V sporulation) [Bacillus subtilis subsp. subtilis str. 168]	S	Function unknown
Genus	NP_389671.1	conserved protein of unknown function [Bacillus subtilis subsp. subtilis str. 168]	S	Function unknown
Genus	NP_389672.1	transketolase [Bacillus subtilis subsp. subtilis str. 168]	G	Carbohydrate transport and metabolism
Genus	NP_389674.1	putative acyltransferase [Bacillus subtilis subsp. subtilis str. 168]	S	Function unknown
Genus	NP_390122.1	aspartate 1-decarboxylase [Bacillus subtilis subsp. subtilis str. 168]	H	Coenzyme transport and metabolism
Genus	NP_390123.1	pantothenate synthetase [Bacillus subtilis subsp. subtilis str. 168]	H	Coenzyme transport and metabolism
Genus	NP_390154.1	nucleoside diphosphate kinase [Bacillus subtilis subsp. subtilis str. 168]	F	Nucleotide transport and metabolism
Genus	NP_390155.1	heptaprenyl diphosphate synthase component II [Bacillus subtilis subsp. subtilis str. 168]	H	Coenzyme transport and metabolism
Genus	NP_390160.1	non-specific DNA-binding protein HBsu [Bacillus subtilis subsp. subtilis str. 168]	L	Replication, recombination and repair
Genus	NP_390165.1	GTPase essential for ribosome 50S subunit assembly (maturation of the 50S subunit central protoberance) [Bacillus subtilis subsp. subtilis str. 168]	S	Function unknown
Genus	NP_390170.1	cytidylate kinase [Bacillus subtilis subsp. subtilis str. 168]	F	Nucleotide transport and metabolism
Genus	NP_390185.1	ferredoxin [Bacillus subtilis subsp. subtilis str. 168]	C	Energy production and conversion
Genus	NP_390223.1	mechanosensitive channel; stage V sporulation protein AC [Bacillus subtilis subsp. subtilis str. 168]	S	Function unknown
Genus	NP_390305.1	transcriptional regulator (AhrC(ArgR)-arginine) [Bacillus subtilis subsp. subtilis str. 168]	K	Transcription
Genus	NP_390369.1	5-formyltetrahydrofolate cyclo-ligase [Bacillus subtilis subsp. subtilis str. 168]	H	Coenzyme transport and metabolism
Genus	NP_390381.3	superoxide dismutase (Mn[2+]-dependent) [Bacillus subtilis subsp. subtilis str. 168]	P	Inorganic ion transport and metabolism
Genus	NP_390389.2	transcriptional regulator (Zn[2+]-binding Fur family) [Bacillus subtilis subsp. subtilis str. 168]	P	Inorganic ion transport and metabolism
Genus	NP_390418.1	conserved protein of unknown function with tRNA aminoacid amidase domain [Bacillus subtilis subsp. subtilis str. 168]	S	Function unknown
Genus	NP_390433.2	ribosomal protein S20 (BS20) [Bacillus subtilis subsp. subtilis str. 168]	J	Translation, ribosomal structure and biogenesis
Genus	NP_390440.1	ribosomal silencing factor [Bacillus subtilis subsp. subtilis str. 168]	J	Translation, ribosomal structure and biogenesis
Genus	NP_390608.1	conserved hypothetical protein [Bacillus subtilis subsp. subtilis str. 168]	S	Function unknown
Genus	NP_390610.1	transcription elongation factor resolving backtracking / stalling [Bacillus subtilis subsp. subtilis str. 168]	K	Transcription
Genus	NP_390614.1	putative acyl-CoA O-methyltransferase [Bacillus subtilis subsp. subtilis str. 168]	S	Function unknown
Genus	NP_390644.1	post-transcriptional regulator [Bacillus subtilis subsp. subtilis str. 168]	S	Function unknown
Genus	NP_390672.1	ribosomal protein L27 (BL24) [Bacillus subtilis subsp. subtilis str. 168]	J	Translation, ribosomal structure and biogenesis
Genus	NP_390674.1	ribosomal protein L21 (BL20) [Bacillus subtilis subsp. subtilis str. 168]	J	Translation, ribosomal structure and biogenesis
Genus	NP_390677.1	ATPase activator of MinC [Bacillus subtilis subsp. subtilis str. 168]	D	Cell cycle control, cell division, chromosome partitioning
Genus	NP_390690.1	glutamate-1-semialdehyde 2,1-aminomutase [Bacillus subtilis subsp. subtilis str. 168]	H	Coenzyme transport and metabolism
Genus	NP_390691.1	delta-aminolevulinic acid dehydratase (porphobilinogen synthase) [Bacillus subtilis subsp. subtilis str. 168]	H	Coenzyme transport and metabolism
Genus	NP_390703.1	3-isopropylmalate dehydratase (small subunit) [Bacillus subtilis subsp. subtilis str. 168]	E	Amino acid transport and metabolism
Genus	NP_390717.2	glutamate racemase [Bacillus subtilis subsp. subtilis str. 168]	M	Cell wall/membrane/envelope biogenesis
Genus	NP_390723.1	succinate dehydrogenase (cytochrome b558 subunit) [Bacillus subtilis subsp. subtilis str. 168]	C	Energy production and conversion
Genus	NP_390724.1	conserved protein of unknown function [Bacillus subtilis subsp. subtilis str. 168]	S	Function unknown
Genus	NP_390728.1	thioredoxin [Bacillus subtilis subsp. subtilis str. 168]	O	Post-translational modification, protein turnover, and chaperones
Genus	NP_390742.1	phenylalanyl-tRNA synthetase (alpha subunit) [Bacillus subtilis subsp. subtilis str. 168]	J	Translation, ribosomal structure and biogenesis
Genus	NP_390792.1	citrate synthase II [Bacillus subtilis subsp. subtilis str. 168]	C	Energy production and conversion
Genus	NP_390796.1	pyruvate kinase [Bacillus subtilis subsp. subtilis str. 168]	G	Carbohydrate transport and metabolism
Genus	NP_390797.1	6-phosphofructokinase [Bacillus subtilis subsp. subtilis str. 168]	F	Nucleotide transport and metabolism
Genus	NP_390798.1	acetyl-CoA carboxylase (carboxyltransferase alpha subunit) [Bacillus subtilis subsp. subtilis str. 168]	I	Lipid transport and metabolism
Genus	NP_390799.2	acetyl-CoA carboxylase (carboxyltransferase beta subunit) [Bacillus subtilis subsp. subtilis str. 168]	I	Lipid transport and metabolism
Genus	NP_390844.1	ribosomal protein S4 (BS4) [Bacillus subtilis subsp. subtilis str. 168]	J	Translation, ribosomal structure and biogenesis
Genus	NP_390845.1	tyrosyl-tRNA synthetase [Bacillus subtilis subsp. subtilis str. 168]	J	Translation, ribosomal structure and biogenesis
Genus	NP_390880.1	putative transcriptional regulator (DeoR family) [Bacillus subtilis subsp. subtilis str. 168]	K	Transcription
Genus	NP_390945.1	S-ribosylhomocysteine lyase [Bacillus subtilis subsp. subtilis str. 168]	T	Signal transduction mechanisms
Genus	NP_390946.1	membrane protein insertion efficiency factor [Bacillus subtilis subsp. subtilis str. 168]	S	Function unknown
Genus	NP_391096.1	sulfur carrier chaperone involved in Fe-S cluster assembly [Bacillus subtilis subsp. subtilis str. 168]	S	Function unknown
Genus	NP_391099.1	conserved protein of unknown function [Bacillus subtilis subsp. subtilis str. 168]	S	Function unknown
Genus	NP_391147.1	iron-sulfur cluster assembly sulfur-transfer protein (Zn(2+)-dependent) [Bacillus subtilis subsp. subtilis str. 168]	C	Energy production and conversion
Genus	NP_391148.1	cysteine desulfurase [Bacillus subtilis subsp. subtilis str. 168]	E	Amino acid transport and metabolism
Genus	NP_391150.1	sulfur mobilizing ABC protein, ATPase [Bacillus subtilis subsp. subtilis str. 168]	O	Post-translational modification, protein turnover, and chaperones
Genus	NP_391153.1	methionine ABC transporter, permease component [Bacillus subtilis subsp. subtilis str. 168]	P	Inorganic ion transport and metabolism
Genus	NP_391154.1	methionine ABC transporter (ATP-binding protein) [Bacillus subtilis subsp. subtilis str. 168]	P	Inorganic ion transport and metabolism
Genus	NP_391156.1	putative thiol-disulfide oxidoreductase with thioredoxin domain [Bacillus subtilis subsp. subtilis str. 168]	CO	Energy production and conversion
Genus	NP_391159.1	glycine cleavage system protein H (lipoyl acceptor protein) [Bacillus subtilis subsp. subtilis str. 168]	E	Amino acid transport and metabolism
Genus	NP_391161.1	acyl-CoA dehydrogenase (FAD dependent) [Bacillus subtilis subsp. subtilis str. 168]	I	Lipid transport and metabolism
Genus	NP_391162.1	acetyl-CoA C-acyltransferase [Bacillus subtilis subsp. subtilis str. 168]	I	Lipid transport and metabolism
Genus	NP_391243.1	preprotein translocase subunit [Bacillus subtilis subsp. subtilis str. 168]	U	Intracellular trafficking, secretion, and vesicular transport
Genus	NP_391334.1	ATP-dependent Clp protease proteolytic subunit; Maxwell's demon [Bacillus subtilis subsp. subtilis str. 168]	OU	Post-translational modification, protein turnover, and chaperones
Genus	NP_391354.1	catabolite repression HPr-like protein [Bacillus subtilis subsp. subtilis str. 168]	G	Carbohydrate transport and metabolism
Genus	NP_391359.1	thioredoxin reductase [Bacillus subtilis subsp. subtilis str. 168]	C	Energy production and conversion
Genus	NP_391361.1	conserved protein of unknown function [Bacillus subtilis subsp. subtilis str. 168]	S	Function unknown
Genus	NP_391372.1	ATP phosphoribosyltransferase [Bacillus subtilis subsp. subtilis str. 168]	E	Amino acid transport and metabolism
Genus	NP_391406.1	cell-division signal transducer (ATP-binding protein) [Bacillus subtilis subsp. subtilis str. 168]	D	Cell cycle control, cell division, chromosome partitioning
Genus	NP_391518.2	beta-hydroxyacyl-[acyl carrier protein] dehydratase [Bacillus subtilis subsp. subtilis str. 168]	I	Lipid transport and metabolism
Genus	NP_391559.1	conserved protein of unknown function [Bacillus subtilis subsp. subtilis str. 168]	S	Function unknown
Genus	NP_391563.1	ATP synthase (subunit gamma, component F1) [Bacillus subtilis subsp. subtilis str. 168]	C	Energy production and conversion
Genus	NP_391564.1	ATP synthase (subunit alpha, component F1) [Bacillus subtilis subsp. subtilis str. 168]	C	Energy production and conversion
Genus	NP_391565.1	ATP synthase (subunit delta, component F1) [Bacillus subtilis subsp. subtilis str. 168]	C	Energy production and conversion
Genus	NP_391566.1	ATP synthase (subunit b, component F0) [Bacillus subtilis subsp. subtilis str. 168]	C	Energy production and conversion
Genus	NP_391567.1	ATP synthase (subunit c, component F0) [Bacillus subtilis subsp. subtilis str. 168]	C	Energy production and conversion
Genus	NP_391592.3	transaldolase [Bacillus subtilis subsp. subtilis str. 168]	G	Carbohydrate transport and metabolism
Genus	NP_391921.1	two-component response regulator [YycF] [Bacillus subtilis subsp. subtilis str. 168]	T	Signal transduction mechanisms
Genus	NP_391969.2	ribosomal protein S18 [Bacillus subtilis subsp. subtilis str. 168]	J	Translation, ribosomal structure and biogenesis
Genus	NP_391970.1	single-strand DNA-binding protein [Bacillus subtilis subsp. subtilis str. 168]	L	Replication, recombination and repair
Genus	NP_391971.1	ribosomal protein S6 (BS9) [Bacillus subtilis subsp. subtilis str. 168]	J	Translation, ribosomal structure and biogenesis
Genus	NP_391986.1	ribosomal protein L34 [Bacillus subtilis subsp. subtilis str. 168]	J	Translation, ribosomal structure and biogenesis
Genus	NP_570908.2	ribosomal protein L33 [Bacillus subtilis subsp. subtilis str. 168]	J	Translation, ribosomal structure and biogenesis
Genus	YP_003097697.1	putative HTH-type transcriptional regulator [Bacillus subtilis subsp. subtilis str. 168]	K	Transcription
B. subtilis species	NP_387882.1	chromosomal replication initiator informational ATPase [Bacillus subtilis subsp. subtilis str. 168]	L	Replication, recombination and repair
B. subtilis species	NP_387883.1	DNA polymerase III (beta subunit) [Bacillus subtilis subsp. subtilis str. 168]	L	Replication, recombination and repair
B. subtilis species	NP_387884.1	RNA binding protein involved in ribosome maturation [Bacillus subtilis subsp. subtilis str. 168]	S	Function unknown
B. subtilis species	NP_387885.1	RecA filament-DNA complex stabilisation, ssDNA and dsDNA binding, ATP binding [Bacillus subtilis subsp. subtilis str. 168]	L	Replication, recombination and repair
B. subtilis species	NP_387886.2	regulator of extracellular matrix formation [Bacillus subtilis subsp. subtilis str. 168]	S	Function unknown
B. subtilis species	NP_387887.1	DNA gyrase (subunit B) [Bacillus subtilis subsp. subtilis str. 168]	L	Replication, recombination and repair
B. subtilis species	NP_387888.1	DNA gyrase (subunit A) [Bacillus subtilis subsp. subtilis str. 168]	L	Replication, recombination and repair
B. subtilis species	NP_387889.1	conserved protein of unknown function [Bacillus subtilis subsp. subtilis str. 168]	S	Function unknown
B. subtilis species	NP_387890.1	inosine-monophosphate dehydrogenase [Bacillus subtilis subsp. subtilis str. 168]	F	Nucleotide transport and metabolism
B. subtilis species	NP_387891.1	D-alanyl-D-alanine carboxypeptidase (penicillin-binding protein 5) [Bacillus subtilis subsp. subtilis str. 168]	M	Cell wall/membrane/envelope biogenesis
B. subtilis species	NP_387892.1	glutamine amidotransferase for pyridoxal phosphate synthesis; pyridoxal 5'-phosphate synthase complex, synthase subunit [Bacillus subtilis subsp. subtilis str. 168]	H	Coenzyme transport and metabolism
B. subtilis species	NP_387893.1	glutamine amidotransferase for pyridoxal phosphate synthesis; pyridoxal 5'-phosphate synthase complex, glutamine amidotransferase subunit PdxT [Bacillus subtilis subsp. subtilis str. 168]	H	Coenzyme transport and metabolism
B. subtilis species	NP_387894.1	seryl-tRNA synthetase [Bacillus subtilis subsp. subtilis str. 168]	J	Translation, ribosomal structure and biogenesis
B. subtilis species	NP_387895.1	deoxyadenosine/deoxycytidine kinase [Bacillus subtilis subsp. subtilis str. 168]	F	Nucleotide transport and metabolism
B. subtilis species	NP_387896.1	deoxyguanosine kinase [Bacillus subtilis subsp. subtilis str. 168]	F	Nucleotide transport and metabolism
B. subtilis species	NP_387897.1	spore peptidoglycan N-acetylglucosaminidase [Bacillus subtilis subsp. subtilis str. 168]	M	Cell wall/membrane/envelope biogenesis
B. subtilis species	NP_387898.1	putative amidase (isochorismatase family) [Bacillus subtilis subsp. subtilis str. 168]	Q	Secondary metabolites biosynthesis, transport, and catabolism
B. subtilis species	NP_387899.1	tRNA specific adenosine A34 deaminase [Bacillus subtilis subsp. subtilis str. 168]	FJ	Nucleotide transport and metabolism
B. subtilis species	NP_387900.2	DNA polymerase III subunit tau subunit [Bacillus subtilis subsp. subtilis str. 168]	L	Replication, recombination and repair
B. subtilis species	NP_387901.1	nucleoid associated protein [Bacillus subtilis subsp. subtilis str. 168]	S	Function unknown
B. subtilis species	NP_387902.1	recA filament-DNA complex stabilisation factor [Bacillus subtilis subsp. subtilis str. 168]	L	Replication, recombination and repair
B. subtilis species	NP_387903.1	conserved protein of unknown function [Bacillus subtilis subsp. subtilis str. 168]	S	Function unknown
B. subtilis species	NP_387904.2	inhibitor of the pro-sigma(K) processing machinery [Bacillus subtilis subsp. subtilis str. 168]	S	Function unknown
B. subtilis species	NP_387905.1	forespore-specific anti-sigma factor [Bacillus subtilis subsp. subtilis str. 168]	S	Function unknown
B. subtilis species	NP_387906.1	putative phosphatase [Bacillus subtilis subsp. subtilis str. 168]	S	Function unknown
B. subtilis species	NP_387907.1	putative toxic compound resistance protein [Bacillus subtilis subsp. subtilis str. 168]	P	Inorganic ion transport and metabolism
B. subtilis species	NP_387908.1	putative decarboxylase [Bacillus subtilis subsp. subtilis str. 168]	E	Amino acid transport and metabolism
B. subtilis species	NP_387909.2	thymidylate kinase [Bacillus subtilis subsp. subtilis str. 168]	F	Nucleotide transport and metabolism
B. subtilis species	NP_387910.1	signal transduction receptor, cyclic di-AMP binding [Bacillus subtilis subsp. subtilis str. 168]	S	Function unknown
B. subtilis species	NP_387911.1	conserved hypothetical protein [Bacillus subtilis subsp. subtilis str. 168]	S	Function unknown
B. subtilis species	NP_387912.1	DNA polymerase III clamp loader delta' subunit [Bacillus subtilis subsp. subtilis str. 168]	L	Replication, recombination and repair
B. subtilis species	NP_387913.1	subunit of a sporulation, competence and biofilm formation regulatory complex of RNaseY (RicAFT complex / FAD / two [4Fe-4S]2+) [Bacillus subtilis subsp. subtilis str. 168]	S	Function unknown
B. subtilis species	NP_387914.1	subunit of the DNA replication complex [Bacillus subtilis subsp. subtilis str. 168]	L	Replication, recombination and repair
B. subtilis species	NP_387915.1	tRNA1(Val) (adenine(37)-N6)-methyltransferase [Bacillus subtilis subsp. subtilis str. 168]	S	Function unknown
B. subtilis species	NP_387916.1	putative UvrC-Intron-type (URI) endonuclease [Bacillus subtilis subsp. subtilis str. 168]	L	Replication, recombination and repair
B. subtilis species	NP_387917.1	16S rRNA 2'-O-ribose C1402 methyltransferase [Bacillus subtilis subsp. subtilis str. 168]	H	Coenzyme transport and metabolism
B. subtilis species	NP_387918.1	transcriptional regulator for transition state genes (AbrB-SurF) [Bacillus subtilis subsp. subtilis str. 168]	K	Transcription
B. subtilis species	NP_387919.1	methionyl-tRNA synthetase [Bacillus subtilis subsp. subtilis str. 168]	J	Translation, ribosomal structure and biogenesis
B. subtilis species	NP_387920.1	D-amino acyl-tRNA deacylase [Bacillus subtilis subsp. subtilis str. 168]	L	Replication, recombination and repair
B. subtilis species	NP_387921.1	putative cell wall shaping enzyme [Bacillus subtilis subsp. subtilis str. 168]	T	Signal transduction mechanisms
B. subtilis species	NP_387922.1	ribonuclease M5 [Bacillus subtilis subsp. subtilis str. 168]	J	Translation, ribosomal structure and biogenesis
B. subtilis species	NP_387923.1	dimethyladenosine 16S ribosomal RNA transferase [Bacillus subtilis subsp. subtilis str. 168]	J	Translation, ribosomal structure and biogenesis
B. subtilis species	NP_387924.1	sporulation-specific protease [Bacillus subtilis subsp. subtilis str. 168]	S	Function unknown
B. subtilis species	NP_387925.1	conserved hypothetical protein [Bacillus subtilis subsp. subtilis str. 168]	S	Function unknown
B. subtilis species	NP_387926.1	small acid-soluble spore protein (alpha/beta-type SASP) [Bacillus subtilis subsp. subtilis str. 168]	S	Function unknown
B. subtilis species	NP_387927.1	4-(cytidine 5'-diphospho)-2-C-methyl-D-erythritol kinase [Bacillus subtilis subsp. subtilis str. 168]	I	Lipid transport and metabolism
B. subtilis species	NP_387928.1	transcriptional regulator of the purine biosynthesis operon (PurR-pRpp) [Bacillus subtilis subsp. subtilis str. 168]	F	Nucleotide transport and metabolism
B. subtilis species	NP_387929.1	aminoacrylate/iminopropionate hydrolase/deaminase [Bacillus subtilis subsp. subtilis str. 168]	J	Translation, ribosomal structure and biogenesis
B. subtilis species	NP_387930.1	regulator required for spore cortex synthesis (stage V sporulation) [Bacillus subtilis subsp. subtilis str. 168]	D	Cell cycle control, cell division, chromosome partitioning
B. subtilis species	NP_387931.1	bifunctional glucosamine-1-phosphate N-acetyltransferase/UDP-N-acetylglucosamine pyrophosphorylase [Bacillus subtilis subsp. subtilis str. 168]	M	Cell wall/membrane/envelope biogenesis
B. subtilis species	NP_387932.1	phosphoribosylpyrophosphate synthetase [Bacillus subtilis subsp. subtilis str. 168]	F	Nucleotide transport and metabolism
B. subtilis species	NP_387933.1	ribosomal protein BL25 (Ctc), binding 5S RNA [Bacillus subtilis subsp. subtilis str. 168]	J	Translation, ribosomal structure and biogenesis
B. subtilis species	NP_387934.1	peptidyl-tRNA hydrolase [Bacillus subtilis subsp. subtilis str. 168]	J	Translation, ribosomal structure and biogenesis
B. subtilis species	NP_387935.1	protein required for the switch from F to G during sporulation (anti sigma F) [Bacillus subtilis subsp. subtilis str. 168]	S	Function unknown
B. subtilis species	NP_387936.1	transcription-repair coupling factor [Bacillus subtilis subsp. subtilis str. 168]	L	Replication, recombination and repair
B. subtilis species	NP_387937.1	transcriptional regulator of sporulation / germination [Bacillus subtilis subsp. subtilis str. 168]	K	Transcription
B. subtilis species	NP_387938.1	putative exporter [Bacillus subtilis subsp. subtilis str. 168]	S	Function unknown
B. subtilis species	NP_387939.1	putative fusion methylase and nucleotide pyrophosphohydrolase [Bacillus subtilis subsp. subtilis str. 168]	S	Function unknown
B. subtilis species	NP_387940.1	ribosomal RNA binding protein involved in 50S recycling; heat shock protein [Bacillus subtilis subsp. subtilis str. 168]	J	Translation, ribosomal structure and biogenesis
B. subtilis species	NP_387941.1	spore protein involved in the shaping of the spore coat [Bacillus subtilis subsp. subtilis str. 168]	S	Function unknown
B. subtilis species	NP_387942.1	membrane protein of the forespore [Bacillus subtilis subsp. subtilis str. 168]	S	Function unknown
B. subtilis species	NP_387943.1	cell-division initiation protein [Bacillus subtilis subsp. subtilis str. 168]	D	Cell cycle control, cell division, chromosome partitioning
B. subtilis species	NP_387944.1	putative RNA degradation protein; polyribonucleotide nucleotidyltransferase or phosphorylase [Bacillus subtilis subsp. subtilis str. 168]	J	Translation, ribosomal structure and biogenesis
B. subtilis species	NP_387945.1	SpoIIAA-phosphate serine phosphatase [Bacillus subtilis subsp. subtilis str. 168]	KT	Transcription
B. subtilis species	NP_387946.1	conserved protein of unknown function [Bacillus subtilis subsp. subtilis str. 168]	S	Function unknown
B. subtilis species	NP_387947.2	serine/threonine-protein kinase [Bacillus subtilis subsp. subtilis str. 168]	KLT	Transcription
B. subtilis species	NP_387948.1	tRNA(ile2) lysidine synthetase [Bacillus subtilis subsp. subtilis str. 168]	D	Cell cycle control, cell division, chromosome partitioning
B. subtilis species	NP_387949.1	hypoxanthine-guanine phosphoribosyltransferase [Bacillus subtilis subsp. subtilis str. 168]	F	Nucleotide transport and metabolism
B. subtilis species	NP_387950.1	ATP-dependent cytoplasmic membrane protease [Bacillus subtilis subsp. subtilis str. 168]	O	Post-translational modification, protein turnover, and chaperones
B. subtilis species	NP_387951.2	pantothenate kinase type III [Bacillus subtilis subsp. subtilis str. 168]	F	Nucleotide transport and metabolism
B. subtilis species	NP_387952.1	disulfide bond chaperone (heat shock protein HSP33) [Bacillus subtilis subsp. subtilis str. 168]	O	Post-translational modification, protein turnover, and chaperones
B. subtilis species	NP_387953.1	putative protein chaperone accessory lipoprotein factor [Bacillus subtilis subsp. subtilis str. 168]	O	Post-translational modification, protein turnover, and chaperones
B. subtilis species	NP_387954.1	cysteine synthase [Bacillus subtilis subsp. subtilis str. 168]	E	Amino acid transport and metabolism
B. subtilis species	NP_387955.1	4-amino-4-deoxychorismate synthase (para-aminobenzoate synthase) [Bacillus subtilis subsp. subtilis str. 168]	EH	Amino acid transport and metabolism
B. subtilis species	NP_387956.1	4-amino-4-deoxychorismate synthase; anthranilate synthase (subunit II) [Bacillus subtilis subsp. subtilis str. 168]	EH	Amino acid transport and metabolism
B. subtilis species	NP_387957.1	4-amino-4-deoxychorismate pyruvate-lyase [Bacillus subtilis subsp. subtilis str. 168]	EH	Amino acid transport and metabolism
B. subtilis species	NP_387958.1	dihydropteroate synthase [Bacillus subtilis subsp. subtilis str. 168]	H	Coenzyme transport and metabolism
B. subtilis species	NP_387959.1	dihydroneopterin aldolase [Bacillus subtilis subsp. subtilis str. 168]	H	Coenzyme transport and metabolism
B. subtilis species	NP_387960.1	7,8-dihydro-6-hydroxymethylpterin pyrophosphokinase [Bacillus subtilis subsp. subtilis str. 168]	H	Coenzyme transport and metabolism
B. subtilis species	NP_387961.1	putative transcriptional regulator [Bacillus subtilis subsp. subtilis str. 168]	K	Transcription
B. subtilis species	NP_387962.1	tRNA-dihydrouridine synthase B [Bacillus subtilis subsp. subtilis str. 168]	J	Translation, ribosomal structure and biogenesis
B. subtilis species	NP_387964.1	transcriptional regulator of class III stress genes [Bacillus subtilis subsp. subtilis str. 168]	K	Transcription
B. subtilis species	NP_387965.1	activator of protein kinase McsB [Bacillus subtilis subsp. subtilis str. 168]	S	Function unknown
B. subtilis species	NP_387966.1	protein arginine kinase [Bacillus subtilis subsp. subtilis str. 168]	E	Amino acid transport and metabolism
B. subtilis species	NP_387967.1	class III stress response-related ATPase, AAA+ superfamily [Bacillus subtilis subsp. subtilis str. 168]	O	Post-translational modification, protein turnover, and chaperones
B. subtilis species	NP_387968.1	DNA repair protein; 6-O-methylguanine-DNA methyltransferase [Bacillus subtilis subsp. subtilis str. 168]	O	Post-translational modification, protein turnover, and chaperones
B. subtilis species	NP_387969.1	diadenylate cyclase; DNA integrity scanning protein; cell cycle checkpoint DNA scanning protein [Bacillus subtilis subsp. subtilis str. 168]	L	Replication, recombination and repair
B. subtilis species	NP_387970.1	putative membrane protein possibly involved in RNA binding [Bacillus subtilis subsp. subtilis str. 168]	S	Function unknown
B. subtilis species	NP_387971.1	2-C-methyl-D-erythritol 4-phosphate cytidylyltransferase, nonmevalonate isoprenoid pathway [Bacillus subtilis subsp. subtilis str. 168]	I	Lipid transport and metabolism
B. subtilis species	NP_387972.1	2-C-methyl-D-erythritol-2,4-cyclodiphosphate synthase [Bacillus subtilis subsp. subtilis str. 168]	I	Lipid transport and metabolism
B. subtilis species	NP_387973.1	glutamyl-tRNA synthetase [Bacillus subtilis subsp. subtilis str. 168]	J	Translation, ribosomal structure and biogenesis
B. subtilis species	NP_387974.1	serine O-acetyltransferase [Bacillus subtilis subsp. subtilis str. 168]	E	Amino acid transport and metabolism
B. subtilis species	NP_387975.1	dual cysteinyl-tRNA synthetase; cysteine persulfide synthase [Bacillus subtilis subsp. subtilis str. 168]	J	Translation, ribosomal structure and biogenesis
B. subtilis species	NP_387976.1	ribonuclease for 23S RNA maturation, mini-RNase III [Bacillus subtilis subsp. subtilis str. 168]	J	Translation, ribosomal structure and biogenesis
B. subtilis species	NP_387977.1	23S rRNA (Gm2251)-methyltransferase [Bacillus subtilis subsp. subtilis str. 168]	J	Translation, ribosomal structure and biogenesis
B. subtilis species	NP_387978.1	ribosome-dependent mRNA endonuclease [Bacillus subtilis subsp. subtilis str. 168]	S	Function unknown
B. subtilis species	NP_387979.1	RNA polymerase sigma-30 factor (sigma(H)) [Bacillus subtilis subsp. subtilis str. 168]	K	Transcription
B. subtilis species	NP_387980.1	ribosomal protein L33 [Bacillus subtilis subsp. subtilis str. 168]	J	Translation, ribosomal structure and biogenesis
B. subtilis species	NP_387981.1	preprotein translocase subunit [Bacillus subtilis subsp. subtilis str. 168]	U	Intracellular trafficking, secretion, and vesicular transport
B. subtilis species	NP_387982.1	RNA polymerase elongation pause factor [Bacillus subtilis subsp. subtilis str. 168]	K	Transcription
B. subtilis species	NP_387983.2	ribosomal protein L11 (BL11) [Bacillus subtilis subsp. subtilis str. 168]	J	Translation, ribosomal structure and biogenesis
B. subtilis species	NP_387984.2	ribosomal protein L1 (BL1) [Bacillus subtilis subsp. subtilis str. 168]	J	Translation, ribosomal structure and biogenesis
B. subtilis species	NP_387985.2	ribosomal protein L10 (BL5) [Bacillus subtilis subsp. subtilis str. 168]	J	Translation, ribosomal structure and biogenesis
B. subtilis species	NP_387986.1	ribosomal protein L12 (BL9) [Bacillus subtilis subsp. subtilis str. 168]	J	Translation, ribosomal structure and biogenesis
B. subtilis species	NP_387987.1	23S rRNA m2G1835 methyltransferase [Bacillus subtilis subsp. subtilis str. 168]	J	Translation, ribosomal structure and biogenesis
B. subtilis species	NP_387988.2	RNA polymerase (beta subunit) [Bacillus subtilis subsp. subtilis str. 168]	K	Transcription
B. subtilis species	NP_387989.2	RNA polymerase (beta' subunit) [Bacillus subtilis subsp. subtilis str. 168]	K	Transcription
B. subtilis species	NP_387990.1	K-turn RNA binding protein; alternative ribosomal protein L7A [Bacillus subtilis subsp. subtilis str. 168]	J	Translation, ribosomal structure and biogenesis
B. subtilis species	NP_387991.2	ribosomal protein S12 (BS12) [Bacillus subtilis subsp. subtilis str. 168]	J	Translation, ribosomal structure and biogenesis
B. subtilis species	NP_387992.2	ribosomal protein S7 (BS7) [Bacillus subtilis subsp. subtilis str. 168]	J	Translation, ribosomal structure and biogenesis
B. subtilis species	NP_387993.2	elongation factor G [Bacillus subtilis subsp. subtilis str. 168]	J	Translation, ribosomal structure and biogenesis
B. subtilis species	NP_387994.1	elongation factor Tu [Bacillus subtilis subsp. subtilis str. 168]	J	Translation, ribosomal structure and biogenesis
B. subtilis species	NP_387995.2	putative proline iminopeptidase [Bacillus subtilis subsp. subtilis str. 168]	S	Function unknown
B. subtilis species	NP_387996.1	ribosomal protein S10 (BS13); transcription antitermination factor [Bacillus subtilis subsp. subtilis str. 168]	J	Translation, ribosomal structure and biogenesis
B. subtilis species	NP_387997.1	ribosomal protein L3 (BL3) [Bacillus subtilis subsp. subtilis str. 168]	J	Translation, ribosomal structure and biogenesis
B. subtilis species	NP_387998.1	ribosomal protein L4 [Bacillus subtilis subsp. subtilis str. 168]	J	Translation, ribosomal structure and biogenesis
B. subtilis species	NP_387999.2	ribosomal protein L23 [Bacillus subtilis subsp. subtilis str. 168]	J	Translation, ribosomal structure and biogenesis
B. subtilis species	NP_388000.2	ribosomal protein L2 (BL2) [Bacillus subtilis subsp. subtilis str. 168]	J	Translation, ribosomal structure and biogenesis
B. subtilis species	NP_388001.1	ribosomal protein S19 (BS19) [Bacillus subtilis subsp. subtilis str. 168]	J	Translation, ribosomal structure and biogenesis
B. subtilis species	NP_388002.1	ribosomal protein L22 (BL17) [Bacillus subtilis subsp. subtilis str. 168]	J	Translation, ribosomal structure and biogenesis
B. subtilis species	NP_388003.2	ribosomal protein S3 (BS3) [Bacillus subtilis subsp. subtilis str. 168]	J	Translation, ribosomal structure and biogenesis
B. subtilis species	NP_388004.1	ribosomal protein L16 [Bacillus subtilis subsp. subtilis str. 168]	J	Translation, ribosomal structure and biogenesis
B. subtilis species	NP_388005.1	ribosomal protein L29 [Bacillus subtilis subsp. subtilis str. 168]	J	Translation, ribosomal structure and biogenesis
B. subtilis species	NP_388006.1	ribosomal protein S17 (BS16) [Bacillus subtilis subsp. subtilis str. 168]	J	Translation, ribosomal structure and biogenesis
B. subtilis species	NP_388007.1	ribosomal protein L14 [Bacillus subtilis subsp. subtilis str. 168]	J	Translation, ribosomal structure and biogenesis
B. subtilis species	NP_388008.1	ribosomal protein L24 (BL23) [Bacillus subtilis subsp. subtilis str. 168]	J	Translation, ribosomal structure and biogenesis
B. subtilis species	NP_388009.1	ribosomal protein L5 (BL6) [Bacillus subtilis subsp. subtilis str. 168]	J	Translation, ribosomal structure and biogenesis
B. subtilis species	NP_388010.1	ribosomal protein S14 [Bacillus subtilis subsp. subtilis str. 168]	J	Translation, ribosomal structure and biogenesis
B. subtilis species	NP_388011.2	ribosomal protein S8 (BS8) [Bacillus subtilis subsp. subtilis str. 168]	J	Translation, ribosomal structure and biogenesis
B. subtilis species	NP_388012.1	ribosomal protein L6 (BL8) [Bacillus subtilis subsp. subtilis str. 168]	J	Translation, ribosomal structure and biogenesis
B. subtilis species	NP_388013.2	ribosomal protein L18 [Bacillus subtilis subsp. subtilis str. 168]	J	Translation, ribosomal structure and biogenesis
B. subtilis species	NP_388014.1	ribosomal protein S5 [Bacillus subtilis subsp. subtilis str. 168]	J	Translation, ribosomal structure and biogenesis
B. subtilis species	NP_388015.1	ribosomal protein L30 (BL27) [Bacillus subtilis subsp. subtilis str. 168]	J	Translation, ribosomal structure and biogenesis
B. subtilis species	NP_388016.1	ribosomal protein L15 [Bacillus subtilis subsp. subtilis str. 168]	J	Translation, ribosomal structure and biogenesis
B. subtilis species	NP_388017.1	preprotein translocase subunit [Bacillus subtilis subsp. subtilis str. 168]	U	Intracellular trafficking, secretion, and vesicular transport
B. subtilis species	NP_388018.1	adenylate kinase [Bacillus subtilis subsp. subtilis str. 168]	F	Nucleotide transport and metabolism
B. subtilis species	NP_388019.1	methionine aminopeptidase [Bacillus subtilis subsp. subtilis str. 168]	E	Amino acid transport and metabolism
B. subtilis species	NP_388020.1	initiation factor IF-I [Bacillus subtilis subsp. subtilis str. 168]	J	Translation, ribosomal structure and biogenesis
B. subtilis species	NP_388021.1	ribosomal protein L36 (ribosomal protein B) [Bacillus subtilis subsp. subtilis str. 168]	J	Translation, ribosomal structure and biogenesis
B. subtilis species	NP_388022.2	ribosomal protein S13 [Bacillus subtilis subsp. subtilis str. 168]	J	Translation, ribosomal structure and biogenesis
B. subtilis species	NP_388023.1	ribosomal protein S11 (BS11) [Bacillus subtilis subsp. subtilis str. 168]	J	Translation, ribosomal structure and biogenesis
B. subtilis species	NP_388024.1	RNA polymerase (alpha subunit) [Bacillus subtilis subsp. subtilis str. 168]	K	Transcription
B. subtilis species	NP_388025.1	ribosomal protein L17 (BL15) [Bacillus subtilis subsp. subtilis str. 168]	J	Translation, ribosomal structure and biogenesis
B. subtilis species	NP_388026.2	energizing coupling factor of ABC influx transporter (ATP-binding protein) [Bacillus subtilis subsp. subtilis str. 168]	P	Inorganic ion transport and metabolism
B. subtilis species	NP_388027.1	energizing coupling factor of ABC influx transporter (ATP-binding protein) [Bacillus subtilis subsp. subtilis str. 168]	P	Inorganic ion transport and metabolism
B. subtilis species	NP_388028.2	component of the influx ECF transporters [Bacillus subtilis subsp. subtilis str. 168]	P	Inorganic ion transport and metabolism
B. subtilis species	NP_388029.2	tRNA pseudouridine (38-40) synthase [Bacillus subtilis subsp. subtilis str. 168]	J	Translation, ribosomal structure and biogenesis
B. subtilis species	NP_388030.2	ribosomal protein L13 [Bacillus subtilis subsp. subtilis str. 168]	J	Translation, ribosomal structure and biogenesis
B. subtilis species	NP_388031.1	ribosomal protein S9 [Bacillus subtilis subsp. subtilis str. 168]	J	Translation, ribosomal structure and biogenesis
B. subtilis species	NP_388032.2	putative methyltransferase [Bacillus subtilis subsp. subtilis str. 168]	Q	Secondary metabolites biosynthesis, transport, and catabolism
B. subtilis species	NP_388033.1	conserved protein of unknown function [Bacillus subtilis subsp. subtilis str. 168]	S	Function unknown
B. subtilis species	NP_388034.1	N-acetylmuramoyl-L-alanine amidase [Bacillus subtilis subsp. subtilis str. 168]	M	Cell wall/membrane/envelope biogenesis
B. subtilis species	NP_388035.1	phosphorylation-dependent (Y327) transcriptional regulator [Bacillus subtilis subsp. subtilis str. 168]	D	Cell cycle control, cell division, chromosome partitioning
B. subtilis species	NP_388036.1	lipoprotein factor mediating clustering of germination proteins [Bacillus subtilis subsp. subtilis str. 168]	S	Function unknown
B. subtilis species	NP_388037.1	inner membrane protein involved in activation of the KinB signaling pathway to sporulation [Bacillus subtilis subsp. subtilis str. 168]	S	Function unknown
B. subtilis species	NP_388038.1	polysaccharide deacetylase involved in sporulation [Bacillus subtilis subsp. subtilis str. 168]	G	Carbohydrate transport and metabolism
B. subtilis species	NP_388040.2	putative sodium dependent transporter [Bacillus subtilis subsp. subtilis str. 168]	S	Function unknown
B. subtilis species	NP_388041.2	iron-chelator (enterobactin family) esterase [Bacillus subtilis subsp. subtilis str. 168]	S	Function unknown
B. subtilis species	NP_388042.2	iron-uptake protein [Bacillus subtilis subsp. subtilis str. 168]	P	Inorganic ion transport and metabolism
B. subtilis species	NP_388043.1	ferri-bacillibactin permease [Bacillus subtilis subsp. subtilis str. 168]	P	Inorganic ion transport and metabolism
B. subtilis species	NP_388044.1	ferri-bacillibactin-binding lipoprotein [Bacillus subtilis subsp. subtilis str. 168]	P	Inorganic ion transport and metabolism
B. subtilis species	NP_388045.1	transcriptional activator (AraC/XylS family) of synthesis and uptake of the siderophore bacillibactin [Bacillus subtilis subsp. subtilis str. 168]	K	Transcription
B. subtilis species	NP_388046.1	conserved protein of unknown function [Bacillus subtilis subsp. subtilis str. 168]	S	Function unknown
B. subtilis species	NP_388047.1	N-acetylglucosaminidase lipoprotein [Bacillus subtilis subsp. subtilis str. 168]	G	Carbohydrate transport and metabolism
B. subtilis species	NP_388048.2	amidase hydrolyzing N-acetylmuramyl-L-Ala bond of MurNAc peptides [Bacillus subtilis subsp. subtilis str. 168]	V	Defense mechanisms
B. subtilis species	NP_388049.3	N-acetylmuramic acid PTS permease-MurP subunit [Bacillus subtilis subsp. subtilis str. 168]	G	Carbohydrate transport and metabolism
B. subtilis species	NP_388050.1	transcriptional regulator MurR-N-acetylmuramic acid [Bacillus subtilis subsp. subtilis str. 168]	K	Transcription
B. subtilis species	NP_388051.1	D-lactyl ether N-acetylmuramic-6-phosphate acid etherase [Bacillus subtilis subsp. subtilis str. 168]	G	Carbohydrate transport and metabolism
B. subtilis species	NP_388052.2	putative acyltransferase [Bacillus subtilis subsp. subtilis str. 168]	J	Translation, ribosomal structure and biogenesis
B. subtilis species	NP_388053.2	conserved protein of unknown function [Bacillus subtilis subsp. subtilis str. 168]	S	Function unknown
B. subtilis species	NP_388054.1	RNA polymerase ECF(extracytoplasmic function)-type sigma factor W [Bacillus subtilis subsp. subtilis str. 168]	K	Transcription
B. subtilis species	NP_388055.1	anti-sigma(W) factor [Bacillus subtilis subsp. subtilis str. 168]	K	Transcription
B. subtilis species	NP_388056.2	diadenylate cyclase [Bacillus subtilis subsp. subtilis str. 168]	S	Function unknown
B. subtilis species	NP_388057.2	regulator of diadenylate cyclase activity [Bacillus subtilis subsp. subtilis str. 168]	S	Function unknown
B. subtilis species	NP_388058.1	phosphoglucosamine mutase [Bacillus subtilis subsp. subtilis str. 168]	G	Carbohydrate transport and metabolism
B. subtilis species	NP_388059.1	L-glutamine-D-fructose-6-phosphate amidotransferase [Bacillus subtilis subsp. subtilis str. 168]	M	Cell wall/membrane/envelope biogenesis
B. subtilis species	NP_388064.1	putative NADH dehydrogenase; prophage 1 region [Bacillus subtilis subsp. subtilis str. 168]	CP	Energy production and conversion
B. subtilis species	NP_388065.2	conserved transmembrane protein coupled to NADH-ubiquinone oxidoreductase chain 5 homolog; prophage 1 region [Bacillus subtilis subsp. subtilis str. 168]	S	Function unknown
B. subtilis species	NP_388067.1	putative enzyme; prophage 1 region [Bacillus subtilis subsp. subtilis str. 168]	P	Inorganic ion transport and metabolism
B. subtilis species	NP_388068.1	conserved protein of unknown function; prophage 1 region [Bacillus subtilis subsp. subtilis str. 168]	S	Function unknown
B. subtilis species	NP_388069.1	conserved hypothetical protein; prophage 1 region [Bacillus subtilis subsp. subtilis str. 168]	S	Function unknown
B. subtilis species	NP_388085.1	putative protein kinase [Bacillus subtilis subsp. subtilis str. 168]	KLT	Transcription
B. subtilis species	NP_388086.1	putative phage protein; prophage region 1 [Bacillus subtilis subsp. subtilis str. 168]	S	Function unknown
B. subtilis species	NP_388087.1	putative phage protein; prophage region 1 [Bacillus subtilis subsp. subtilis str. 168]	S	Function unknown
B. subtilis species	NP_388088.1	putative amino acid permease [Bacillus subtilis subsp. subtilis str. 168]	E	Amino acid transport and metabolism
B. subtilis species	NP_388089.1	sporulation-specific SASP protein [Bacillus subtilis subsp. subtilis str. 168]	S	Function unknown
B. subtilis species	NP_388090.1	conserved protein of unknown function [Bacillus subtilis subsp. subtilis str. 168]	S	Function unknown
B. subtilis species	NP_388091.1	exported beta-lactamase [Bacillus subtilis subsp. subtilis str. 168]	V	Defense mechanisms
B. subtilis species	NP_388092.1	fatty acid beta-hydroxylating cytochrome P450 [Bacillus subtilis subsp. subtilis str. 168]	Q	Secondary metabolites biosynthesis, transport, and catabolism
B. subtilis species	NP_388094.2	putative H+/amino acid transporter [Bacillus subtilis subsp. subtilis str. 168]	E	Amino acid transport and metabolism
B. subtilis species	NP_388095.1	secreted glycerophosphoryl diester phosphodiesterase [Bacillus subtilis subsp. subtilis str. 168]	C	Energy production and conversion
B. subtilis species	NP_388096.1	sn-glycerol-3-phosphate permease [Bacillus subtilis subsp. subtilis str. 168]	G	Carbohydrate transport and metabolism
B. subtilis species	NP_388097.1	conserved protein of unknown function [Bacillus subtilis subsp. subtilis str. 168]	S	Function unknown
B. subtilis species	NP_388098.1	putative transcriptional regulator with acetyltransferase domain [Bacillus subtilis subsp. subtilis str. 168]	K	Transcription
B. subtilis species	NP_388103.1	putative permease [Bacillus subtilis subsp. subtilis str. 168]	EG	Amino acid transport and metabolism
B. subtilis species	NP_388104.1	putative transcriptional regulator (AraC/XylS family, cupin family) [Bacillus subtilis subsp. subtilis str. 168]	K	Transcription
B. subtilis species	NP_388105.1	phosphoribosylglycinamide formyltransferase 2 [Bacillus subtilis subsp. subtilis str. 168]	F	Nucleotide transport and metabolism
B. subtilis species	NP_388106.1	extracellular glutamyl-endopeptidase [Bacillus subtilis subsp. subtilis str. 168]	M	Cell wall/membrane/envelope biogenesis
B. subtilis species	NP_388107.1	putative lipoprotein [Bacillus subtilis subsp. subtilis str. 168]	S	Function unknown
B. subtilis species	NP_388108.1	enantioselective carboxylesterase [Bacillus subtilis subsp. subtilis str. 168]	S	Function unknown
B. subtilis species	NP_388109.1	phosphatidylserine synthase [Bacillus subtilis subsp. subtilis str. 168]	I	Lipid transport and metabolism
B. subtilis species	NP_388110.1	putative membrane phosphatase [Bacillus subtilis subsp. subtilis str. 168]	S	Function unknown
B. subtilis species	NP_388111.1	phosphatidylserine decarboxylase; 32 kDa precursor processed into a 29 kDa protein [Bacillus subtilis subsp. subtilis str. 168]	I	Lipid transport and metabolism
B. subtilis species	NP_388112.1	conserved protein of unknown function [Bacillus subtilis subsp. subtilis str. 168]	S	Function unknown
B. subtilis species	NP_388113.1	putative exported hydrolase [Bacillus subtilis subsp. subtilis str. 168]	S	Function unknown
B. subtilis species	NP_388115.1	putative enzyme with rhodanese domain [Bacillus subtilis subsp. subtilis str. 168]	S	Function unknown
B. subtilis species	NP_388116.1	proton/glutamate symport protein [Bacillus subtilis subsp. subtilis str. 168]	C	Energy production and conversion
B. subtilis species	NP_388117.1	phosphotransferase system (PTS) glucosamine-specific enzyme IICBA component [Bacillus subtilis subsp. subtilis str. 168]	G	Carbohydrate transport and metabolism
B. subtilis species	NP_388118.1	glucosamine-6-phosphate deaminase [Bacillus subtilis subsp. subtilis str. 168]	G	Carbohydrate transport and metabolism
B. subtilis species	NP_388119.1	transcriptional regulator-GlcN6P (GntR family) [Bacillus subtilis subsp. subtilis str. 168]	K	Transcription
B. subtilis species	NP_388120.1	conserved protein of unknown function (B. subtilis-specific) [Bacillus subtilis subsp. subtilis str. 168]	S	Function unknown
B. subtilis species	NP_388121.1	isoleucine-valine aminotransferase / aromatic amino acid aminotransferase [Bacillus subtilis subsp. subtilis str. 168]	E	Amino acid transport and metabolism
B. subtilis species	NP_388122.1	putative aminoacid permease [Bacillus subtilis subsp. subtilis str. 168]	E	Amino acid transport and metabolism
B. subtilis species	NP_388123.1	homocysteine methylase using (R,S)AdoMet [Bacillus subtilis subsp. subtilis str. 168]	H	Coenzyme transport and metabolism
B. subtilis species	NP_388125.1	glutaminase [Bacillus subtilis subsp. subtilis str. 168]	E	Amino acid transport and metabolism
B. subtilis species	NP_388126.2	two-component sensor histidine kinase [GlnL] for glutamine degradation [Bacillus subtilis subsp. subtilis str. 168]	T	Signal transduction mechanisms
B. subtilis species	NP_388127.1	two-component response regulator [GlnJ] for glutamine utilisation [Bacillus subtilis subsp. subtilis str. 168]	T	Signal transduction mechanisms
B. subtilis species	NP_388128.2	5-dehydro-4-deoxyglucarate dehydratase [Bacillus subtilis subsp. subtilis str. 168]	EM	Amino acid transport and metabolism
B. subtilis species	NP_388129.1	2,5-dioxovalerate dehydrogenase (alpha-ketoglutaric semialdehyde dehydrogenase) [Bacillus subtilis subsp. subtilis str. 168]	C	Energy production and conversion
B. subtilis species	NP_388130.2	glucarate transporter [Bacillus subtilis subsp. subtilis str. 168]	G	Carbohydrate transport and metabolism
B. subtilis species	NP_388131.2	glucarate dehydratase [Bacillus subtilis subsp. subtilis str. 168]	M	Cell wall/membrane/envelope biogenesis
B. subtilis species	NP_388132.2	transcriptional regulator (GntR family) [Bacillus subtilis subsp. subtilis str. 168]	K	Transcription
B. subtilis species	NP_388133.2	D-galactarate dehydratase [Bacillus subtilis subsp. subtilis str. 168]	G	Carbohydrate transport and metabolism
B. subtilis species	NP_388134.1	putative phosphotransferase [Bacillus subtilis subsp. subtilis str. 168]	S	Function unknown
B. subtilis species	NP_388135.1	anti-TRAP regulator [Bacillus subtilis subsp. subtilis str. 168]	K	Transcription
B. subtilis species	NP_388141.1	putative inner integral membrane protein [Bacillus subtilis subsp. subtilis str. 168]	S	Function unknown
B. subtilis species	NP_388142.2	spore cortex cell wall hydrolase [Bacillus subtilis subsp. subtilis str. 168]	M	Cell wall/membrane/envelope biogenesis
B. subtilis species	NP_388143.2	conserved protein of unknown function [Bacillus subtilis subsp. subtilis str. 168]	T	Signal transduction mechanisms
B. subtilis species	NP_388144.2	secreted phosphodiesterase (endo-hydrolysis at non-specific sites throughout the cell wall teichoic acid polymer) [Bacillus subtilis subsp. subtilis str. 168]	P	Inorganic ion transport and metabolism
B. subtilis species	NP_388145.2	component of the twin-arginine pre-protein translocation pathway [Bacillus subtilis subsp. subtilis str. 168]	U	Intracellular trafficking, secretion, and vesicular transport
B. subtilis species	NP_388146.2	component of the twin-arginine pre-protein translocation pathway [Bacillus subtilis subsp. subtilis str. 168]	U	Intracellular trafficking, secretion, and vesicular transport
B. subtilis species	NP_388147.1	pyrrolidone-carboxylate (pyroglutamate) peptidase [Bacillus subtilis subsp. subtilis str. 168]	O	Post-translational modification, protein turnover, and chaperones
B. subtilis species	NP_388148.2	putative lyase (PLP-dependent) [Bacillus subtilis subsp. subtilis str. 168]	E	Amino acid transport and metabolism
B. subtilis species	NP_388149.1	flavonoid efflux transporter; drug-export protein [Bacillus subtilis subsp. subtilis str. 168]	EGP	Amino acid transport and metabolism
B. subtilis species	NP_388150.1	transcriptional repressor of lmrAB and yxaGH operons (flavonoid and antibiotic resistance) [Bacillus subtilis subsp. subtilis str. 168]	K	Transcription
B. subtilis species	NP_388151.1	L-asparaginase 2 (putative lipoprotein) [Bacillus subtilis subsp. subtilis str. 168]	EJ	Amino acid transport and metabolism
B. subtilis species	NP_388153.1	putative integral membrane protein of unknown function [Bacillus subtilis subsp. subtilis str. 168]	S	Function unknown
B. subtilis species	NP_388154.1	conserved protein of unknown function [Bacillus subtilis subsp. subtilis str. 168]	K	Transcription
B. subtilis species	NP_388156.1	two-component response regulator [NatK] [Bacillus subtilis subsp. subtilis str. 168]	T	Signal transduction mechanisms
B. subtilis species	NP_388158.1	Na+ ABC efflux transporter (permease) [Bacillus subtilis subsp. subtilis str. 168]	CP	Energy production and conversion
B. subtilis species	NP_388159.1	putative ion channel associated aldo-keto reductase [Bacillus subtilis subsp. subtilis str. 168]	C	Energy production and conversion
B. subtilis species	NP_388160.1	lipoprotein involved in swarming behaviour [Bacillus subtilis subsp. subtilis str. 168]	S	Function unknown
B. subtilis species	NP_388161.1	conserved protein of unknown function [Bacillus subtilis subsp. subtilis str. 168]	K	Transcription
B. subtilis species	NP_388162.1	conserved protein of unknown function [Bacillus subtilis subsp. subtilis str. 168]	K	Transcription
B. subtilis species	NP_388163.1	murein L,D:-endopeptidase [Bacillus subtilis subsp. subtilis str. 168]	M	Cell wall/membrane/envelope biogenesis
B. subtilis species	NP_388165.1	putative oxidoreductase [Bacillus subtilis subsp. subtilis str. 168]	IQ	Lipid transport and metabolism
B. subtilis species	NP_388166.1	putative oligo-carbohydrate hydrolase [Bacillus subtilis subsp. subtilis str. 168]	G	Carbohydrate transport and metabolism
B. subtilis species	NP_388167.1	Zn(II)-binding lipoprotein [Bacillus subtilis subsp. subtilis str. 168]	P	Inorganic ion transport and metabolism
B. subtilis species	NP_388168.1	Zn(II) transporter (ATP-binding protein) [Bacillus subtilis subsp. subtilis str. 168]	P	Inorganic ion transport and metabolism
B. subtilis species	NP_388169.1	high affinity Zn(II) ABC transporter (permease) [Bacillus subtilis subsp. subtilis str. 168]	P	Inorganic ion transport and metabolism
B. subtilis species	NP_388171.1	putative stress adaptation protein (tellurite resistance) [Bacillus subtilis subsp. subtilis str. 168]	T	Signal transduction mechanisms
B. subtilis species	NP_388172.1	putative stress adaptation protein (tellurite resistance) [Bacillus subtilis subsp. subtilis str. 168]	T	Signal transduction mechanisms
B. subtilis species	NP_388173.1	putative stress adaptation protein (tellurite resistance) [Bacillus subtilis subsp. subtilis str. 168]	T	Signal transduction mechanisms
B. subtilis species	NP_388174.1	putative stress adaptation transporter (tellurite resistance) [Bacillus subtilis subsp. subtilis str. 168]	P	Inorganic ion transport and metabolism
B. subtilis species	NP_388175.1	putative toxic compound adaptation protein (tellurite resistance) [Bacillus subtilis subsp. subtilis str. 168]	S	Function unknown
B. subtilis species	NP_388176.1	putative reactive oxygen species resistance protein [Bacillus subtilis subsp. subtilis str. 168]	P	Inorganic ion transport and metabolism
B. subtilis species	NP_388177.1	niacin permease [Bacillus subtilis subsp. subtilis str. 168]	P	Inorganic ion transport and metabolism
B. subtilis species	NP_388178.1	putative carbohydrate transporter (possibly exporter) [Bacillus subtilis subsp. subtilis str. 168]	EGP	Amino acid transport and metabolism
B. subtilis species	NP_388179.1	putative transcriptional regulator (ArsR family) [Bacillus subtilis subsp. subtilis str. 168]	K	Transcription
B. subtilis species	NP_388180.2	L-proline betaine and betonicine ABC transporter (ATP-binding protein) [Bacillus subtilis subsp. subtilis str. 168]	E	Amino acid transport and metabolism
B. subtilis species	NP_388181.1	L-proline betaine and betonicine ABC transporter (permease) [Bacillus subtilis subsp. subtilis str. 168]	P	Inorganic ion transport and metabolism
B. subtilis species	NP_388182.1	L-proline betaine and betonicine ABC transporter ABC transporter (glycine betaine-binding lipoprotein) [Bacillus subtilis subsp. subtilis str. 168]	E	Amino acid transport and metabolism
B. subtilis species	NP_388183.2	putative amidohydrolase [Bacillus subtilis subsp. subtilis str. 168]	S	Function unknown
B. subtilis species	NP_388184.2	putative branched chain amino acid permease [Bacillus subtilis subsp. subtilis str. 168]	S	Function unknown
B. subtilis species	NP_388187.2	L-lactate dehydrogenase [Bacillus subtilis subsp. subtilis str. 168]	C	Energy production and conversion
B. subtilis species	NP_388192.2	conserved protein of unknown function (similar to phage protein) [Bacillus subtilis subsp. subtilis str. 168]	S	Function unknown
B. subtilis species	NP_388195.1	ammonium-dependent NAD+ synthetase [Bacillus subtilis subsp. subtilis str. 168]	H	Coenzyme transport and metabolism
B. subtilis species	NP_388196.2	ATP-binding tunicamycin resistance protein [Bacillus subtilis subsp. subtilis str. 168]	S	Function unknown
B. subtilis species	NP_388197.2	shikimate kinase [Bacillus subtilis subsp. subtilis str. 168]	F	Nucleotide transport and metabolism
B. subtilis species	NP_388198.2	xenotiotic metabolite methyltransferase [Bacillus subtilis subsp. subtilis str. 168]	Q	Secondary metabolites biosynthesis, transport, and catabolism
B. subtilis species	NP_388199.2	putative transcriptional regulator (LysR family) [Bacillus subtilis subsp. subtilis str. 168]	K	Transcription
B. subtilis species	NP_388200.1	promiscuous acetyl xylan esterase-cephalosporin C deacetylase [Bacillus subtilis subsp. subtilis str. 168]	Q	Secondary metabolites biosynthesis, transport, and catabolism
B. subtilis species	NP_388201.1	conserved protein of unknown function [Bacillus subtilis subsp. subtilis str. 168]	S	Function unknown
B. subtilis species	NP_388202.1	proline oxidase [Bacillus subtilis subsp. subtilis str. 168]	E	Amino acid transport and metabolism
B. subtilis species	NP_388203.2	1-pyrroline-5-carboxylate dehydrogenase [Bacillus subtilis subsp. subtilis str. 168]	C	Energy production and conversion
B. subtilis species	NP_388204.2	proline permease [Bacillus subtilis subsp. subtilis str. 168]	E	Amino acid transport and metabolism
B. subtilis species	NP_388205.2	transcriptional activator of proline degradation operon [Bacillus subtilis subsp. subtilis str. 168]	QT	Secondary metabolites biosynthesis, transport, and catabolism
B. subtilis species	NP_388206.1	conserved protein of unknown function [Bacillus subtilis subsp. subtilis str. 168]	S	Function unknown
B. subtilis species	NP_388207.1	putative permease [Bacillus subtilis subsp. subtilis str. 168]	S	Function unknown
B. subtilis species	NP_388208.1	putative aromatic hydrocarbon hydrolase [Bacillus subtilis subsp. subtilis str. 168]	I	Lipid transport and metabolism
B. subtilis species	NP_388209.1	Fur-regulated NADPH:ferredoxin oxidoreductase [Bacillus subtilis subsp. subtilis str. 168]	C	Energy production and conversion
B. subtilis species	NP_388210.1	uroporphyrin-III C-methyltransferase [Bacillus subtilis subsp. subtilis str. 168]	H	Coenzyme transport and metabolism
B. subtilis species	NP_388211.1	assimilatory nitrite reductase subunit [Bacillus subtilis subsp. subtilis str. 168]	P	Inorganic ion transport and metabolism
B. subtilis species	NP_388212.1	assimilatory nitrite reductase subunit [Bacillus subtilis subsp. subtilis str. 168]	C	Energy production and conversion
B. subtilis species	NP_388213.2	assimilatory nitrate reductase (catalytic subunit) [Bacillus subtilis subsp. subtilis str. 168]	C	Energy production and conversion
B. subtilis species	NP_388214.2	assimilatory nitrate reductase (electron transfer subunit NasB) [Bacillus subtilis subsp. subtilis str. 168]	C	Energy production and conversion
B. subtilis species	NP_388215.2	putative nitrate transporter [Bacillus subtilis subsp. subtilis str. 168]	P	Inorganic ion transport and metabolism
B. subtilis species	NP_388217.2	putative Zn(2+)-dependent division lipoprotein (schizosome) [Bacillus subtilis subsp. subtilis str. 168]	M	Cell wall/membrane/envelope biogenesis
B. subtilis species	NP_388219.1	aminoacid ABC transporter (permease subunit) [Bacillus subtilis subsp. subtilis str. 168]	P	Inorganic ion transport and metabolism
B. subtilis species	NP_388220.1	amino acid ABC transporter (binding lipoprotein subunit) [Bacillus subtilis subsp. subtilis str. 168]	ET	Amino acid transport and metabolism
B. subtilis species	NP_388221.1	conserved integral membrane protein of unknown function [Bacillus subtilis subsp. subtilis str. 168]	S	Function unknown
B. subtilis species	NP_388222.1	putative exported protein [Bacillus subtilis subsp. subtilis str. 168]	S	Function unknown
B. subtilis species	NP_388223.1	aryl-phospho-beta-d-glucosidase [Bacillus subtilis subsp. subtilis str. 168]	G	Carbohydrate transport and metabolism
B. subtilis species	NP_388224.1	inhibitor of the DNA degrading activity of NucA (competence) [Bacillus subtilis subsp. subtilis str. 168]	S	Function unknown
B. subtilis species	NP_388225.3	endonuclease [Bacillus subtilis subsp. subtilis str. 168]	M	Cell wall/membrane/envelope biogenesis
B. subtilis species	NP_388227.1	6-phospho-3-hexuloisomerase (PHI) [Bacillus subtilis subsp. subtilis str. 168]	G	Carbohydrate transport and metabolism
B. subtilis species	NP_388228.1	3-hexulose-6-phosphate synthase (HPS) [Bacillus subtilis subsp. subtilis str. 168]	G	Carbohydrate transport and metabolism
B. subtilis species	NP_388229.2	positive regulator of hxlAB expression (formaldehyde sensing) [Bacillus subtilis subsp. subtilis str. 168]	K	Transcription
B. subtilis species	NP_388230.2	surfactin synthetase [Bacillus subtilis subsp. subtilis str. 168]	Q	Secondary metabolites biosynthesis, transport, and catabolism
B. subtilis species	NP_388233.2	surfactin synthetase [Bacillus subtilis subsp. subtilis str. 168]	Q	Secondary metabolites biosynthesis, transport, and catabolism
B. subtilis species	NP_388234.1	surfactin synthetase [Bacillus subtilis subsp. subtilis str. 168]	Q	Secondary metabolites biosynthesis, transport, and catabolism
B. subtilis species	NP_388235.2	surfactin exporter [Bacillus subtilis subsp. subtilis str. 168]	EGP	Amino acid transport and metabolism
B. subtilis species	NP_388236.1	hypothetical protein BSU_03540 [Bacillus subtilis subsp. subtilis str. 168]	S	Function unknown
B. subtilis species	NP_388237.2	putative permease [Bacillus subtilis subsp. subtilis str. 168]	EG	Amino acid transport and metabolism
B. subtilis species	NP_388238.1	putative PLP-dependent transcriptional regulator [Bacillus subtilis subsp. subtilis str. 168]	K	Transcription
B. subtilis species	NP_388240.2	integral inner membrane protein regulating antibiotic production [Bacillus subtilis subsp. subtilis str. 168]	S	Function unknown
B. subtilis species	NP_388241.2	cystine ABC transporter (ATP-binding protein) [Bacillus subtilis subsp. subtilis str. 168]	E	Amino acid transport and metabolism
B. subtilis species	NP_388242.1	cystine ABC transporter (permease) [Bacillus subtilis subsp. subtilis str. 168]	P	Inorganic ion transport and metabolism
B. subtilis species	NP_388243.2	cystine ABC transporter (substrate-binding lipoprotein) [Bacillus subtilis subsp. subtilis str. 168]	ET	Amino acid transport and metabolism
B. subtilis species	NP_388244.1	HTH-type transcriptional regulator BsdA (LysR family) [Bacillus subtilis subsp. subtilis str. 168]	K	Transcription
B. subtilis species	NP_388245.1	phenolic acid decarboxylase-flavin prenyltransferase subunit [Bacillus subtilis subsp. subtilis str. 168]	H	Coenzyme transport and metabolism
B. subtilis species	NP_388246.1	promiscuous phenolic acid decarboxylase subunit; 1,4-dihydroxy-2-naphtoate-heptaprenyl diphosphate decarboxylase [Bacillus subtilis subsp. subtilis str. 168]	H	Coenzyme transport and metabolism
B. subtilis species	NP_388248.2	putative hydrolase [Bacillus subtilis subsp. subtilis str. 168]	S	Function unknown
B. subtilis species	NP_388249.2	di-tripeptide-proton ABC symporter [Bacillus subtilis subsp. subtilis str. 168]	E	Amino acid transport and metabolism
B. subtilis species	NP_388250.1	putative uronase [Bacillus subtilis subsp. subtilis str. 168]	M	Cell wall/membrane/envelope biogenesis
B. subtilis species	NP_388251.1	conserved protein of unknown function [Bacillus subtilis subsp. subtilis str. 168]	S	Function unknown
B. subtilis species	NP_388252.1	spore germination receptor subunit [Bacillus subtilis subsp. subtilis str. 168]	EG	Amino acid transport and metabolism
B. subtilis species	NP_388253.1	spore germination receptor subunit [Bacillus subtilis subsp. subtilis str. 168]	S	Function unknown
B. subtilis species	NP_388254.1	spore germination receptor subunit [Bacillus subtilis subsp. subtilis str. 168]	F	Nucleotide transport and metabolism
B. subtilis species	NP_388255.1	putative ABC transporter (ATPase component) [Bacillus subtilis subsp. subtilis str. 168]	P	Inorganic ion transport and metabolism
B. subtilis species	NP_388256.2	putative transporter [Bacillus subtilis subsp. subtilis str. 168]	V	Defense mechanisms
B. subtilis species	NP_388257.1	two-component response regulator [YclK] (possibly involved in arabinogalactan metabolism) [Bacillus subtilis subsp. subtilis str. 168]	T	Signal transduction mechanisms
B. subtilis species	NP_388258.1	two-component sensor histidine kinase [YclJ] [Bacillus subtilis subsp. subtilis str. 168]	T	Signal transduction mechanisms
B. subtilis species	NP_388259.1	response regulator aspartate phosphatase [Bacillus subtilis subsp. subtilis str. 168]	S	Function unknown
B. subtilis species	NP_388260.1	secreted regulator of the activity of phosphatase RapC and competence and sporulation stimulating factor (CSF) [Bacillus subtilis subsp. subtilis str. 168]	S	Function unknown
B. subtilis species	NP_388261.1	aspartate kinase III [Bacillus subtilis subsp. subtilis str. 168]	E	Amino acid transport and metabolism
B. subtilis species	NP_388262.1	petrobactin iron-siderophore ABC transporter (permease) [Bacillus subtilis subsp. subtilis str. 168]	P	Inorganic ion transport and metabolism
B. subtilis species	NP_388263.1	petrobactin iron-siderophore ABC transporter (permease) [Bacillus subtilis subsp. subtilis str. 168]	P	Inorganic ion transport and metabolism
B. subtilis species	NP_388264.1	petrobactin iron-siderophore ABC transporter (ATP-binding protein) [Bacillus subtilis subsp. subtilis str. 168]	P	Inorganic ion transport and metabolism
B. subtilis species	NP_388265.1	petrobactin iron-siderophore ABC transporter (binding lipoprotein) [Bacillus subtilis subsp. subtilis str. 168]	P	Inorganic ion transport and metabolism
B. subtilis species	NP_388266.1	putative efflux transporter [Bacillus subtilis subsp. subtilis str. 168]	EGP	Amino acid transport and metabolism
B. subtilis species	NP_388267.2	putative transcriptional regulator (TetR/AcrR family) [Bacillus subtilis subsp. subtilis str. 168]	K	Transcription
B. subtilis species	NP_388268.1	NADPH-FMN oxidoreductase (nitroreductase) [Bacillus subtilis subsp. subtilis str. 168]	C	Energy production and conversion
B. subtilis species	NP_388269.1	putative AI-2 degrading enzyme [Bacillus subtilis subsp. subtilis str. 168]	S	Function unknown
B. subtilis species	NP_388270.1	putative transcriptional regulator (ArsR family) [Bacillus subtilis subsp. subtilis str. 168]	K	Transcription
B. subtilis species	NP_388271.1	transcriptional regulator (GntR/MocR family) with PLP binding site (GabR-GABA-PLP aldimine) [Bacillus subtilis subsp. subtilis str. 168]	K	Transcription
B. subtilis species	NP_388272.1	4-aminobutyrate aminotransferase [Bacillus subtilis subsp. subtilis str. 168]	E	Amino acid transport and metabolism
B. subtilis species	NP_388273.1	succinate-semialdehyde dehydrogenase [Bacillus subtilis subsp. subtilis str. 168]	C	Energy production and conversion
B. subtilis species	NP_388274.1	glucose uptake protein [Bacillus subtilis subsp. subtilis str. 168]	U	Intracellular trafficking, secretion, and vesicular transport
B. subtilis species	NP_388275.1	forespore glucose 1-dehydrogenase [Bacillus subtilis subsp. subtilis str. 168]	IQ	Lipid transport and metabolism
B. subtilis species	NP_388276.1	putative membrane protein involved in copper intake [Bacillus subtilis subsp. subtilis str. 168]	S	Function unknown
B. subtilis species	NP_388277.2	copper import permease subunit [Bacillus subtilis subsp. subtilis str. 168]	P	Inorganic ion transport and metabolism
B. subtilis species	NP_388278.1	transcriptional regulator of copper intake (CutR-Cu(+)) [Bacillus subtilis subsp. subtilis str. 168]	K	Transcription
B. subtilis species	NP_388279.1	putative reductase or disulfide isomerase [Bacillus subtilis subsp. subtilis str. 168]	S	Function unknown
B. subtilis species	NP_388280.2	phosphotransferase system (PTS) mannitol-specific enzyme IICB component [Bacillus subtilis subsp. subtilis str. 168]	G	Carbohydrate transport and metabolism
B. subtilis species	NP_388281.2	mannitol-1-phosphate 5-dehydrogenase [Bacillus subtilis subsp. subtilis str. 168]	G	Carbohydrate transport and metabolism
B. subtilis species	NP_388282.3	putative tartrate dehydrogenase [Bacillus subtilis subsp. subtilis str. 168]	CE	Energy production and conversion
B. subtilis species	NP_388283.1	type I signal peptidase [Bacillus subtilis subsp. subtilis str. 168]	U	Intracellular trafficking, secretion, and vesicular transport
B. subtilis species	NP_388286.2	5-amino-6-ribitylamino-2,4(1H, 3H)-pyrimidinedione 5'-phosphate phosphatase / 5' nucleotidase [Bacillus subtilis subsp. subtilis str. 168]	S	Function unknown
B. subtilis species	NP_388287.3	oxoprolinase subunit A [Bacillus subtilis subsp. subtilis str. 168]	S	Function unknown
B. subtilis species	NP_388288.3	5-oxoproline transporter [Bacillus subtilis subsp. subtilis str. 168]	P	Inorganic ion transport and metabolism
B. subtilis species	NP_388289.3	putative D-5-oxoproline epimerase [Bacillus subtilis subsp. subtilis str. 168]	S	Function unknown
B. subtilis species	NP_388290.2	L-5-oxoprolinase (ATP-dependent) subunit B [Bacillus subtilis subsp. subtilis str. 168]	E	Amino acid transport and metabolism
B. subtilis species	NP_388291.2	transcriptional regulator of the pxp operon (IclR family) [Bacillus subtilis subsp. subtilis str. 168]	K	Transcription
B. subtilis species	NP_388292.1	spore coat phospholipase B [Bacillus subtilis subsp. subtilis str. 168]	E	Amino acid transport and metabolism
B. subtilis species	NP_388293.1	conserved protein of unknown function [Bacillus subtilis subsp. subtilis str. 168]	S	Function unknown
B. subtilis species	NP_388294.1	conserved protein of unknown function [Bacillus subtilis subsp. subtilis str. 168]	S	Function unknown
B. subtilis species	NP_388295.1	penicillin-binding lipoprotein 3; transpeptidase [Bacillus subtilis subsp. subtilis str. 168]	M	Cell wall/membrane/envelope biogenesis
B. subtilis species	NP_388296.1	putative oxidoreductase [Bacillus subtilis subsp. subtilis str. 168]	S	Function unknown
B. subtilis species	NP_388297.1	transcriptional regulator, PTS-dependent activator [Bacillus subtilis subsp. subtilis str. 168]	K	Transcription
B. subtilis species	NP_388298.2	putative acyl-CoA ligase [Bacillus subtilis subsp. subtilis str. 168]	IQ	Lipid transport and metabolism
B. subtilis species	NP_388299.1	putative methyltransferase [Bacillus subtilis subsp. subtilis str. 168]	Q	Secondary metabolites biosynthesis, transport, and catabolism
B. subtilis species	NP_388300.1	putative dehydrogenase [Bacillus subtilis subsp. subtilis str. 168]	IQ	Lipid transport and metabolism
B. subtilis species	NP_388301.1	D-lyxose ketol isomerase [Bacillus subtilis subsp. subtilis str. 168]	S	Function unknown
B. subtilis species	NP_388302.1	putative ribosomal protein N-acetyltransferase [Bacillus subtilis subsp. subtilis str. 168]	J	Translation, ribosomal structure and biogenesis
B. subtilis species	NP_388303.1	putative general stress protein [Bacillus subtilis subsp. subtilis str. 168]	S	Function unknown
B. subtilis species	NP_388304.1	lipid II flippase [Bacillus subtilis subsp. subtilis str. 168]	U	Intracellular trafficking, secretion, and vesicular transport
B. subtilis species	NP_388305.1	conserved protein of unknown function [Bacillus subtilis subsp. subtilis str. 168]	EGP	Amino acid transport and metabolism
B. subtilis species	NP_388306.1	transcriptional regulator (Lrp/AsnC family) [Bacillus subtilis subsp. subtilis str. 168]	K	Transcription
B. subtilis species	NP_388307.1	DNA topoisomerase III [Bacillus subtilis subsp. subtilis str. 168]	L	Replication, recombination and repair
B. subtilis species	NP_388315.1	acetyl-phosphate generating pyruvate oxidase [Bacillus subtilis subsp. subtilis str. 168]	EH	Amino acid transport and metabolism
B. subtilis species	NP_388317.1	proton-coupled manganese transporter [Bacillus subtilis subsp. subtilis str. 168]	P	Inorganic ion transport and metabolism
B. subtilis species	NP_388318.1	conserved protein of unknown function [Bacillus subtilis subsp. subtilis str. 168]	S	Function unknown
B. subtilis species	NP_388319.1	conserved protein of unknown function [Bacillus subtilis subsp. subtilis str. 168]	S	Function unknown
B. subtilis species	NP_388320.1	conserved protein of unknown function [Bacillus subtilis subsp. subtilis str. 168]	P	Inorganic ion transport and metabolism
B. subtilis species	NP_388321.1	general stress protein glucose starvation induced [Bacillus subtilis subsp. subtilis str. 168]	S	Function unknown
B. subtilis species	NP_388322.1	putative enzyme; cupin family [Bacillus subtilis subsp. subtilis str. 168]	G	Carbohydrate transport and metabolism
B. subtilis species	NP_388324.1	putative manganese-containing catalase [Bacillus subtilis subsp. subtilis str. 168]	P	Inorganic ion transport and metabolism
B. subtilis species	NP_388325.1	membrane bound C4-dicarboxylate binding sensor protein [Bacillus subtilis subsp. subtilis str. 168]	G	Carbohydrate transport and metabolism
B. subtilis species	NP_388326.1	two-component sensor histidine kinase [Bacillus subtilis subsp. subtilis str. 168]	T	Signal transduction mechanisms
B. subtilis species	NP_388327.1	two-component response regulator [Bacillus subtilis subsp. subtilis str. 168]	T	Signal transduction mechanisms
B. subtilis species	NP_388328.1	C4-dicarboxylate transport protein [Bacillus subtilis subsp. subtilis str. 168]	U	Intracellular trafficking, secretion, and vesicular transport
B. subtilis species	NP_388329.1	putative integral inner membrane protein [Bacillus subtilis subsp. subtilis str. 168]	S	Function unknown
B. subtilis species	NP_388330.1	putative ABC transporter (ATP-binding subunit) [Bacillus subtilis subsp. subtilis str. 168]	V	Defense mechanisms
B. subtilis species	NP_388331.1	putative efflux ABC-transporter (permease subunit) [Bacillus subtilis subsp. subtilis str. 168]	S	Function unknown
B. subtilis species	NP_388332.1	putative glyco-prenyl flippase subunit [Bacillus subtilis subsp. subtilis str. 168]	S	Function unknown
B. subtilis species	NP_388333.1	putative acyl-CoA dehydrogenase [Bacillus subtilis subsp. subtilis str. 168]	I	Lipid transport and metabolism
B. subtilis species	NP_388334.1	regulator of iron homeostasis [Bacillus subtilis subsp. subtilis str. 168]	S	Function unknown
B. subtilis species	NP_388335.1	putative cation efflux system [Bacillus subtilis subsp. subtilis str. 168]	P	Inorganic ion transport and metabolism
B. subtilis species	NP_388336.1	putative thioredoxin or thiol-disulfide isomerase [Bacillus subtilis subsp. subtilis str. 168]	CO	Energy production and conversion
B. subtilis species	NP_388337.1	D-alanyl-D-alanine ligase A [Bacillus subtilis subsp. subtilis str. 168]	F	Nucleotide transport and metabolism
B. subtilis species	NP_388338.1	UDP-N-acetylmuramoylalanyl-D-glutamyl-2, 6-diaminopimelate-D-alanyl-D-alanine ligase [Bacillus subtilis subsp. subtilis str. 168]	M	Cell wall/membrane/envelope biogenesis
B. subtilis species	NP_388339.2	ATP-dependent RNA helicase; cold shock [Bacillus subtilis subsp. subtilis str. 168]	JKL	Translation, ribosomal structure and biogenesis
B. subtilis species	NP_388340.1	resistance to heterologous antibiotics [Bacillus subtilis subsp. subtilis str. 168]	S	Function unknown
B. subtilis species	NP_388341.1	resistance to heterologous antibiotics [Bacillus subtilis subsp. subtilis str. 168]	S	Function unknown
B. subtilis species	NP_388342.1	putative rhomboid protease [Bacillus subtilis subsp. subtilis str. 168]	S	Function unknown
B. subtilis species	NP_388343.1	holo-acyl carrier protein synthase (phosphopantetheinyl transferase) [Bacillus subtilis subsp. subtilis str. 168]	I	Lipid transport and metabolism
B. subtilis species	NP_388344.2	putative lipoprotein [Bacillus subtilis subsp. subtilis str. 168]	M	Cell wall/membrane/envelope biogenesis
B. subtilis species	NP_388345.1	D-alanine racemase [Bacillus subtilis subsp. subtilis str. 168]	E	Amino acid transport and metabolism
B. subtilis species	NP_388346.1	antitoxin EndoAI [Bacillus subtilis subsp. subtilis str. 168]	K	Transcription
B. subtilis species	NP_388347.1	endoribonuclease toxin [Bacillus subtilis subsp. subtilis str. 168]	L	Replication, recombination and repair
B. subtilis species	NP_388348.1	component of the anxiosome (stressosome); positive regulation of sigma(B) activity in response to salt and heat stress [Bacillus subtilis subsp. subtilis str. 168]	T	Signal transduction mechanisms
B. subtilis species	NP_388349.1	antagonist of RsbT [Bacillus subtilis subsp. subtilis str. 168]	T	Signal transduction mechanisms
B. subtilis species	NP_388350.1	switch protein/serine-threonine kinase; controls the activity of the anxiosome (stressosome) [Bacillus subtilis subsp. subtilis str. 168]	T	Signal transduction mechanisms
B. subtilis species	NP_388351.1	protein serine phosphatase; controls the activity of the anxiosome (stressosome) [Bacillus subtilis subsp. subtilis str. 168]	KT	Transcription
B. subtilis species	NP_388352.1	anti-anti-sigma factor (antagonist of RsbW) [Bacillus subtilis subsp. subtilis str. 168]	T	Signal transduction mechanisms
B. subtilis species	NP_388353.1	switch protein/serine kinase and anti-sigma factor (inhibitory sigma-B binding protein) [Bacillus subtilis subsp. subtilis str. 168]	F	Nucleotide transport and metabolism
B. subtilis species	NP_388354.2	RNA polymerase sigma-37 factor (sigma(B)) [Bacillus subtilis subsp. subtilis str. 168]	K	Transcription
B. subtilis species	NP_388355.1	serine phosphatase [Bacillus subtilis subsp. subtilis str. 168]	KT	Transcription
B. subtilis species	NP_388359.2	RNA helicase transcriptional accessory protein [Bacillus subtilis subsp. subtilis str. 168]	K	Transcription
B. subtilis species	NP_388360.1	conserved protein of unknown function [Bacillus subtilis subsp. subtilis str. 168]	S	Function unknown
B. subtilis species	NP_388393.1	cold-shock protein [Bacillus subtilis subsp. subtilis str. 168]	K	Transcription
B. subtilis species	NP_388394.1	transcriptional regulator for repair and outgrowth of heat damaged spores [Bacillus subtilis subsp. subtilis str. 168]	K	Transcription
B. subtilis species	NP_388396.1	putative transcriptional regulator (AraC/XylS family) [Bacillus subtilis subsp. subtilis str. 168]	K	Transcription
B. subtilis species	NP_388398.1	putative transcriptional regulator (AraC/XylS family) [Bacillus subtilis subsp. subtilis str. 168]	K	Transcription
B. subtilis species	NP_388401.1	putative integral inner membrane protein [Bacillus subtilis subsp. subtilis str. 168]	S	Function unknown
B. subtilis species	NP_388402.1	conserved hypothetical protein [Bacillus subtilis subsp. subtilis str. 168]	S	Function unknown
B. subtilis species	NP_388403.1	putative lipoprotein [Bacillus subtilis subsp. subtilis str. 168]	S	Function unknown
B. subtilis species	NP_388404.1	putative permease [Bacillus subtilis subsp. subtilis str. 168]	EG	Amino acid transport and metabolism
B. subtilis species	NP_388405.1	putative PLP-dependent transcriptional regulator [Bacillus subtilis subsp. subtilis str. 168]	K	Transcription
B. subtilis species	NP_388406.1	putative dehydratase [Bacillus subtilis subsp. subtilis str. 168]	I	Lipid transport and metabolism
B. subtilis species	NP_388407.1	putative alpha/beta hydrolase [Bacillus subtilis subsp. subtilis str. 168]	S	Function unknown
B. subtilis species	NP_388409.1	putative integral inner membrane protein [Bacillus subtilis subsp. subtilis str. 168]	S	Function unknown
B. subtilis species	NP_388414.1	transcriptional regulator (metals sensing ArsR-SmtB repressors family) [Bacillus subtilis subsp. subtilis str. 168]	K	Transcription
B. subtilis species	NP_388415.1	arsenite/antimonite/H+ antiporter [Bacillus subtilis subsp. subtilis str. 168]	P	Inorganic ion transport and metabolism
B. subtilis species	NP_388416.1	putative acetyltransferase [Bacillus subtilis subsp. subtilis str. 168]	J	Translation, ribosomal structure and biogenesis
B. subtilis species	NP_388418.1	putative PLP-dependent transcriptional regulator [Bacillus subtilis subsp. subtilis str. 168]	K	Transcription
B. subtilis species	NP_388419.1	putative flavoprotein [Bacillus subtilis subsp. subtilis str. 168]	S	Function unknown
B. subtilis species	NP_388420.1	putative transcriptional regulator [Bacillus subtilis subsp. subtilis str. 168]	K	Transcription
B. subtilis species	NP_388421.1	conserved hypothetical protein [Bacillus subtilis subsp. subtilis str. 168]	S	Function unknown
B. subtilis species	NP_388422.1	two-component sensor histidine kinase [YdfI] [Bacillus subtilis subsp. subtilis str. 168]	T	Signal transduction mechanisms
B. subtilis species	NP_388423.1	two-component response regulator [YdfH] [Bacillus subtilis subsp. subtilis str. 168]	K	Transcription
B. subtilis species	NP_388424.1	putative proton metabolite efflux transporter [Bacillus subtilis subsp. subtilis str. 168]	S	Function unknown
B. subtilis species	NP_388426.1	putative integral inner membrane protein [Bacillus subtilis subsp. subtilis str. 168]	S	Function unknown
B. subtilis species	NP_388427.1	putative transcriptional regulator of efflux transporter [Bacillus subtilis subsp. subtilis str. 168]	K	Transcription
B. subtilis species	NP_388428.2	primary Mn(II) efflux pump [Bacillus subtilis subsp. subtilis str. 168]	P	Inorganic ion transport and metabolism
B. subtilis species	NP_388429.1	putative oxidoreductase [Bacillus subtilis subsp. subtilis str. 168]	C	Energy production and conversion
B. subtilis species	NP_388430.1	putative dioxygenase [Bacillus subtilis subsp. subtilis str. 168]	E	Amino acid transport and metabolism
B. subtilis species	NP_388431.1	putative membrane bound oxidoreductase [Bacillus subtilis subsp. subtilis str. 168]	S	Function unknown
B. subtilis species	NP_388432.1	putative thioredoxin or thiol-disulfide isomerase [Bacillus subtilis subsp. subtilis str. 168]	CO	Energy production and conversion
B. subtilis species	NP_388433.1	conserved hypothetical protein, sporulation-related [Bacillus subtilis subsp. subtilis str. 168]	S	Function unknown
B. subtilis species	NP_388437.1	conserved hypothetical protein; putative germination protein [Bacillus subtilis subsp. subtilis str. 168]	S	Function unknown
B. subtilis species	NP_388439.1	putative transcriptional regulator [Bacillus subtilis subsp. subtilis str. 168]	K	Transcription
B. subtilis species	NP_388440.1	conserved hypothetical protein [Bacillus subtilis subsp. subtilis str. 168]	S	Function unknown
B. subtilis species	NP_388441.1	putative N-acetyltransferase [Bacillus subtilis subsp. subtilis str. 168]	K	Transcription
B. subtilis species	NP_388442.1	ATP-binding cassette efflux transporter [Bacillus subtilis subsp. subtilis str. 168]	S	Function unknown
B. subtilis species	NP_388443.1	putative amino acid permease [Bacillus subtilis subsp. subtilis str. 168]	E	Amino acid transport and metabolism
B. subtilis species	NP_388444.1	nuclease inhibitor [Bacillus subtilis subsp. subtilis str. 168]	S	Function unknown
B. subtilis species	NP_388445.1	putative transcriptional regulator (MarR family) [Bacillus subtilis subsp. subtilis str. 168]	K	Transcription
B. subtilis species	NP_388446.1	putative membrane component [Bacillus subtilis subsp. subtilis str. 168]	S	Function unknown
B. subtilis species	NP_388447.1	nitroreductase of unidentified specificity (reduces 5-(aziridin-1-yl)-2,4-dinitrobenzamide prodrug) [Bacillus subtilis subsp. subtilis str. 168]	C	Energy production and conversion
B. subtilis species	NP_388448.1	putative transcriptional regulator (MarR family) [Bacillus subtilis subsp. subtilis str. 168]	K	Transcription
B. subtilis species	NP_388449.1	putative efflux transporter [Bacillus subtilis subsp. subtilis str. 168]	EGP	Amino acid transport and metabolism
B. subtilis species	NP_388450.2	putative integral inner membrane protein [Bacillus subtilis subsp. subtilis str. 168]	S	Function unknown
B. subtilis species	NP_388451.1	putative transcriptional regulator (GntR family) [Bacillus subtilis subsp. subtilis str. 168]	K	Transcription
B. subtilis species	NP_388452.2	spore cortex lytic enzyme [Bacillus subtilis subsp. subtilis str. 168]	M	Cell wall/membrane/envelope biogenesis
B. subtilis species	NP_388453.2	putative glycosyltransferase [Bacillus subtilis subsp. subtilis str. 168]	CG	Energy production and conversion
B. subtilis species	NP_388454.1	putative phosphate-starvation lipoprotein [Bacillus subtilis subsp. subtilis str. 168]	S	Function unknown
B. subtilis species	NP_388455.2	alkaline phosphatase III (promiscuous, heptaprenylglyceryl phosphate is a substrate) [Bacillus subtilis subsp. subtilis str. 168]	P	Inorganic ion transport and metabolism
B. subtilis species	NP_388457.1	conserved hypothetical protein [Bacillus subtilis subsp. subtilis str. 168]	S	Function unknown
B. subtilis species	NP_388458.1	putative acetyltransferase [Bacillus subtilis subsp. subtilis str. 168]	K	Transcription
B. subtilis species	NP_388459.1	putative metal-dependent phosphohydrolase [Bacillus subtilis subsp. subtilis str. 168]	S	Function unknown
B. subtilis species	NP_388460.1	hypothetical protein BSU_05790 [Bacillus subtilis subsp. subtilis str. 168]	M	Cell wall/membrane/envelope biogenesis
B. subtilis species	NP_388461.2	hypoxanthine efflux transporter [Bacillus subtilis subsp. subtilis str. 168]	EGP	Amino acid transport and metabolism
B. subtilis species	NP_388462.1	oligo-alpha-mannoside phosphotransferase system enzyme IIB [Bacillus subtilis subsp. subtilis str. 168]	G	Carbohydrate transport and metabolism
B. subtilis species	NP_388465.1	mannoside-phospho-beta-d-glucosidase [Bacillus subtilis subsp. subtilis str. 168]	G	Carbohydrate transport and metabolism
B. subtilis species	NP_388466.1	transcriptional regulator (GntR family) [Bacillus subtilis subsp. subtilis str. 168]	K	Transcription
B. subtilis species	NP_388467.1	ROK fructokinase; glucomannan utilization protein E [Bacillus subtilis subsp. subtilis str. 168]	GK	Carbohydrate transport and metabolism
B. subtilis species	NP_388469.2	exported mannan endo-1,4-beta-mannosidase [Bacillus subtilis subsp. subtilis str. 168]	G	Carbohydrate transport and metabolism
B. subtilis species	NP_388471.1	thiamine-monophosphate kinase [Bacillus subtilis subsp. subtilis str. 168]	H	Coenzyme transport and metabolism
B. subtilis species	NP_388472.1	tRNA(NNU) t(6)A37 threonylcarbamoyladenosine modification; ADP binding protein [Bacillus subtilis subsp. subtilis str. 168]	S	Function unknown
B. subtilis species	NP_388473.1	tRNA(NNU) t(6)A37 threonylcarbamoyladenosine modification; protease involved in TsaD function [Bacillus subtilis subsp. subtilis str. 168]	O	Post-translational modification, protein turnover, and chaperones
B. subtilis species	NP_388474.1	ribosomal protein S18 alanine N-acetyltransferase [Bacillus subtilis subsp. subtilis str. 168]	K	Transcription
B. subtilis species	NP_388475.1	tRNA(NNU) t(6)A37 threonylcarbamoyladenosine modification; glycation binding protein [Bacillus subtilis subsp. subtilis str. 168]	O	Post-translational modification, protein turnover, and chaperones
B. subtilis species	NP_388476.2	putative energy-sensing inhibitor of translation [Bacillus subtilis subsp. subtilis str. 168]	S	Function unknown
B. subtilis species	NP_388477.1	molybdenum cofactor biosynthesis protein C [Bacillus subtilis subsp. subtilis str. 168]	H	Coenzyme transport and metabolism
B. subtilis species	NP_388478.1	transcription repressor of cydABCD and yjlC-ndh expression [Bacillus subtilis subsp. subtilis str. 168]	K	Transcription
B. subtilis species	NP_388479.1	component of the twin-arginine pre-protein translocation pathway [Bacillus subtilis subsp. subtilis str. 168]	U	Intracellular trafficking, secretion, and vesicular transport
B. subtilis species	NP_388480.1	component of the twin-arginine pre-protein translocation pathway [Bacillus subtilis subsp. subtilis str. 168]	U	Intracellular trafficking, secretion, and vesicular transport
B. subtilis species	NP_388481.1	conserved hypothetical protein [Bacillus subtilis subsp. subtilis str. 168]	S	Function unknown
B. subtilis species	NP_388482.1	putative membrane protease [Bacillus subtilis subsp. subtilis str. 168]	S	Function unknown
B. subtilis species	NP_388483.2	chaperonin small subunit [Bacillus subtilis subsp. subtilis str. 168]	O	Post-translational modification, protein turnover, and chaperones
B. subtilis species	NP_388484.1	chaperonin large subunit [Bacillus subtilis subsp. subtilis str. 168]	O	Post-translational modification, protein turnover, and chaperones
B. subtilis species	NP_388495.1	transcriptional regulator of the glucitol operon [Bacillus subtilis subsp. subtilis str. 168]	K	Transcription
B. subtilis species	NP_388496.1	glucitol (sorbitol) dehydrogenase [Bacillus subtilis subsp. subtilis str. 168]	E	Amino acid transport and metabolism
B. subtilis species	NP_388497.1	H+-glucitol symporter; prophage region 3 [Bacillus subtilis subsp. subtilis str. 168]	G	Carbohydrate transport and metabolism
B. subtilis species	NP_388498.1	putative sugar kinase (ribokinase family); prophage region 3 [Bacillus subtilis subsp. subtilis str. 168]	G	Carbohydrate transport and metabolism
B. subtilis species	NP_388503.1	putative membrane associated potassium channel; prophage region 3 [Bacillus subtilis subsp. subtilis str. 168]	S	Function unknown
B. subtilis species	NP_388504.1	myo-inositol transporter [Bacillus subtilis subsp. subtilis str. 168]	U	Intracellular trafficking, secretion, and vesicular transport
B. subtilis species	NP_388505.1	acetoin reductase/2,3-butanediol dehydrogenase [Bacillus subtilis subsp. subtilis str. 168]	E	Amino acid transport and metabolism
B. subtilis species	NP_388506.1	protein involved in cell wall metabolism [Bacillus subtilis subsp. subtilis str. 168]	M	Cell wall/membrane/envelope biogenesis
B. subtilis species	NP_388507.1	putative membrane protein [Bacillus subtilis subsp. subtilis str. 168]	U	Intracellular trafficking, secretion, and vesicular transport
B. subtilis species	NP_388508.1	conserved hypothetical protein [Bacillus subtilis subsp. subtilis str. 168]	S	Function unknown
B. subtilis species	NP_388509.1	putative aminoacrylate hydrolase [Bacillus subtilis subsp. subtilis str. 168]	I	Lipid transport and metabolism
B. subtilis species	NP_388511.1	outer spore coat copper-dependent promiscuous laccase [Bacillus subtilis subsp. subtilis str. 168]	Q	Secondary metabolites biosynthesis, transport, and catabolism
B. subtilis species	NP_388512.2	gamma-aminobutyrate (GABA) permease; proline permease [Bacillus subtilis subsp. subtilis str. 168]	E	Amino acid transport and metabolism
B. subtilis species	NP_388514.2	putative MoxR-like ATPase [Bacillus subtilis subsp. subtilis str. 168]	S	Function unknown
B. subtilis species	NP_388515.2	conserved hypothetical protein [Bacillus subtilis subsp. subtilis str. 168]	S	Function unknown
B. subtilis species	NP_388516.2	conserved hypothetical protein [Bacillus subtilis subsp. subtilis str. 168]	E	Amino acid transport and metabolism
B. subtilis species	NP_388517.2	GMP synthetase [Bacillus subtilis subsp. subtilis str. 168]	F	Nucleotide transport and metabolism
B. subtilis species	NP_388518.1	hypoxanthine/guanine permease [Bacillus subtilis subsp. subtilis str. 168]	S	Function unknown
B. subtilis species	NP_388519.2	putative integral inner membrane protein [Bacillus subtilis subsp. subtilis str. 168]	M	Cell wall/membrane/envelope biogenesis
B. subtilis species	NP_388520.3	hypothetical protein BSU_06390 [Bacillus subtilis subsp. subtilis str. 168]	S	Function unknown
B. subtilis species	NP_388521.2	conserved hypothetical protein [Bacillus subtilis subsp. subtilis str. 168]	S	Function unknown
B. subtilis species	NP_388523.1	conserved hypothetical protein [Bacillus subtilis subsp. subtilis str. 168]	S	Function unknown
B. subtilis species	NP_388524.1	N5-carboxyaminoimidazole ribonucleotide mutase [Bacillus subtilis subsp. subtilis str. 168]	F	Nucleotide transport and metabolism
B. subtilis species	NP_388525.2	N5-carboxyaminoimidazole ribonucleotide synthase [Bacillus subtilis subsp. subtilis str. 168]	F	Nucleotide transport and metabolism
B. subtilis species	NP_388526.1	adenylosuccinate lyase [Bacillus subtilis subsp. subtilis str. 168]	F	Nucleotide transport and metabolism
B. subtilis species	NP_388527.1	phosphoribosylaminoimidazole succinocarboxamide synthetase [Bacillus subtilis subsp. subtilis str. 168]	F	Nucleotide transport and metabolism
B. subtilis species	NP_388528.1	factor required for phosphoribosylformylglycinamidine synthetase activity [Bacillus subtilis subsp. subtilis str. 168]	F	Nucleotide transport and metabolism
B. subtilis species	NP_388529.1	phosphoribosylformylglycinamidine synthetase subunit I [Bacillus subtilis subsp. subtilis str. 168]	F	Nucleotide transport and metabolism
B. subtilis species	NP_388530.2	phosphoribosylformylglycinamidine synthetase subunit II [Bacillus subtilis subsp. subtilis str. 168]	F	Nucleotide transport and metabolism
B. subtilis species	NP_388531.2	glutamine phosphoribosylpyrophosphate amidotransferase [Bacillus subtilis subsp. subtilis str. 168]	F	Nucleotide transport and metabolism
B. subtilis species	NP_388532.2	phosphoribosylaminoimidazole synthetase [Bacillus subtilis subsp. subtilis str. 168]	F	Nucleotide transport and metabolism
B. subtilis species	NP_388533.2	phosphoribosylglycinamide formyltransferase [Bacillus subtilis subsp. subtilis str. 168]	F	Nucleotide transport and metabolism
B. subtilis species	NP_388534.2	fused phosphoribosylaminoimidazole carboxy formyl formyltransferase; inosine-monophosphate cyclohydrolase [Bacillus subtilis subsp. subtilis str. 168]	F	Nucleotide transport and metabolism
B. subtilis species	NP_388535.1	phosphoribosylglycinamide synthetase [Bacillus subtilis subsp. subtilis str. 168]	F	Nucleotide transport and metabolism
B. subtilis species	NP_388536.2	putative transcriptional regulator (Lrp/AsnC family) [Bacillus subtilis subsp. subtilis str. 168]	K	Transcription
B. subtilis species	NP_388537.2	putative amino acid exporter [Bacillus subtilis subsp. subtilis str. 168]	E	Amino acid transport and metabolism
B. subtilis species	NP_388538.1	putative adenine deaminase YerA [Bacillus subtilis subsp. subtilis str. 168]	F	Nucleotide transport and metabolism
B. subtilis species	NP_388539.1	putative lipoprotein [Bacillus subtilis subsp. subtilis str. 168]	S	Function unknown
B. subtilis species	NP_388540.1	transcriptional repressor-histidine operons [Bacillus subtilis subsp. subtilis str. 168]	S	Function unknown
B. subtilis species	NP_388542.1	heptaprenylglyceryl-phosphate synthase [Bacillus subtilis subsp. subtilis str. 168]	I	Lipid transport and metabolism
B. subtilis species	NP_388543.1	ATP-dependent DNA helicase [Bacillus subtilis subsp. subtilis str. 168]	L	Replication, recombination and repair
B. subtilis species	NP_388544.1	DNA ligase (NAD-dependent) [Bacillus subtilis subsp. subtilis str. 168]	L	Replication, recombination and repair
B. subtilis species	NP_388545.1	putative lipoprotein [Bacillus subtilis subsp. subtilis str. 168]	S	Function unknown
B. subtilis species	NP_388546.1	putative kinase [Bacillus subtilis subsp. subtilis str. 168]	S	Function unknown
B. subtilis species	NP_388547.1	putative magnesium transporter [Bacillus subtilis subsp. subtilis str. 168]	S	Function unknown
B. subtilis species	NP_388548.1	proline transporter [Bacillus subtilis subsp. subtilis str. 168]	E	Amino acid transport and metabolism
B. subtilis species	NP_388549.1	glutamyl-tRNA(Gln) amidotransferase (subunit C) [Bacillus subtilis subsp. subtilis str. 168]	J	Translation, ribosomal structure and biogenesis
B. subtilis species	NP_388550.1	glutamyl-tRNA(Gln) amidotransferase (subunit A) [Bacillus subtilis subsp. subtilis str. 168]	J	Translation, ribosomal structure and biogenesis
B. subtilis species	NP_388551.2	glutamyl-tRNA(Gln) amidotransferase (subunit B) [Bacillus subtilis subsp. subtilis str. 168]	J	Translation, ribosomal structure and biogenesis
B. subtilis species	NP_388553.2	surfactin exporter involved in surfactin self-resistance [Bacillus subtilis subsp. subtilis str. 168]	V	Defense mechanisms
B. subtilis species	NP_388554.1	diacylglycerol kinase [Bacillus subtilis subsp. subtilis str. 168]	I	Lipid transport and metabolism
B. subtilis species	NP_388555.1	methyltransferase of m5U747 and m5U1939 in 23S RNA [Bacillus subtilis subsp. subtilis str. 168]	J	Translation, ribosomal structure and biogenesis
B. subtilis species	NP_388565.2	response regulator aspartate phosphatase [Bacillus subtilis subsp. subtilis str. 168]	S	Function unknown
B. subtilis species	NP_388566.3	putative DNA integrase or transcriptional regulator [Bacillus subtilis subsp. subtilis str. 168]	K	Transcription
B. subtilis species	NP_388570.1	component of the inner spore coat [Bacillus subtilis subsp. subtilis str. 168]	S	Function unknown
B. subtilis species	NP_388571.2	component of the inner spore coat [Bacillus subtilis subsp. subtilis str. 168]	S	Function unknown
B. subtilis species	NP_388572.1	enzyme component of the inner spore coat [Bacillus subtilis subsp. subtilis str. 168]	P	Inorganic ion transport and metabolism
B. subtilis species	NP_388573.1	putative acetyltransferase [Bacillus subtilis subsp. subtilis str. 168]	K	Transcription
B. subtilis species	NP_388575.1	putative permease or sensor of a three component system for pectin and rhamnogalacturonan transport and degradation [Bacillus subtilis subsp. subtilis str. 168]	S	Function unknown
B. subtilis species	NP_388576.1	two-component sensor histidine kinase [YesN] [Bacillus subtilis subsp. subtilis str. 168]	T	Signal transduction mechanisms
B. subtilis species	NP_388578.2	pectin degradation byproducts (rhamnose oligosaccharides)-binding lipoprotein [Bacillus subtilis subsp. subtilis str. 168]	G	Carbohydrate transport and metabolism
B. subtilis species	NP_388579.1	rhamnogalacturonan permease [Bacillus subtilis subsp. subtilis str. 168]	G	Carbohydrate transport and metabolism
B. subtilis species	NP_388580.1	rhamnogalacturonan permease [Bacillus subtilis subsp. subtilis str. 168]	P	Inorganic ion transport and metabolism
B. subtilis species	NP_388581.1	rhamnogalacturonan hydrolase [Bacillus subtilis subsp. subtilis str. 168]	S	Function unknown
B. subtilis species	NP_388582.1	transcriptional regulator (AraC/XylS family) [Bacillus subtilis subsp. subtilis str. 168]	K	Transcription
B. subtilis species	NP_388583.1	rhamnogalacturonan acetylesterase [Bacillus subtilis subsp. subtilis str. 168]	E	Amino acid transport and metabolism
B. subtilis species	NP_388584.1	putative enzyme [Bacillus subtilis subsp. subtilis str. 168]	S	Function unknown
B. subtilis species	NP_388585.1	putative integral inner membrane component [Bacillus subtilis subsp. subtilis str. 168]	S	Function unknown
B. subtilis species	NP_388586.1	rhamnogalacturonan endolyase [Bacillus subtilis subsp. subtilis str. 168]	E	Amino acid transport and metabolism
B. subtilis species	NP_388587.1	rhamnogalacturonan exolyase [Bacillus subtilis subsp. subtilis str. 168]	E	Amino acid transport and metabolism
B. subtilis species	NP_388588.1	rhamnogalacturonan acetylesterase [Bacillus subtilis subsp. subtilis str. 168]	E	Amino acid transport and metabolism
B. subtilis species	NP_388592.1	ABC transporter (permease) for alpha-galacturonides [Bacillus subtilis subsp. subtilis str. 168]	G	Carbohydrate transport and metabolism
B. subtilis species	NP_388593.1	ABC transporter (permease) for alpha-galacturonides [Bacillus subtilis subsp. subtilis str. 168]	G	Carbohydrate transport and metabolism
B. subtilis species	NP_388595.1	conserved membrane protein [Bacillus subtilis subsp. subtilis str. 168]	S	Function unknown
B. subtilis species	NP_388596.2	heme-degrading monooxygenase [Bacillus subtilis subsp. subtilis str. 168]	S	Function unknown
B. subtilis species	NP_388597.1	putative lyase/dioxygenase [Bacillus subtilis subsp. subtilis str. 168]	E	Amino acid transport and metabolism
B. subtilis species	NP_388600.1	conserved hypothetical protein [Bacillus subtilis subsp. subtilis str. 168]	S	Function unknown
B. subtilis species	NP_388601.1	pH-sensitive calcium-leak permease (di-aspartyl pH sensor) [Bacillus subtilis subsp. subtilis str. 168]	S	Function unknown
B. subtilis species	NP_388605.1	conserved hypothetical protein [Bacillus subtilis subsp. subtilis str. 168]	S	Function unknown
B. subtilis species	NP_388606.1	bifunctional P-450/NADPH-P450 reductase 1 [Bacillus subtilis subsp. subtilis str. 168]	C	Energy production and conversion
B. subtilis species	NP_388607.2	exported glycerol phosphate lipoteichoic acid synthetase and anion-binding protein [Bacillus subtilis subsp. subtilis str. 168]	M	Cell wall/membrane/envelope biogenesis
B. subtilis species	NP_388608.1	glucose-1-phosphate cytidylyltransferase (sporulation) [Bacillus subtilis subsp. subtilis str. 168]	JM	Translation, ribosomal structure and biogenesis
B. subtilis species	NP_388609.2	putative CDP-sugar-dehydratase/epimerase [Bacillus subtilis subsp. subtilis str. 168]	M	Cell wall/membrane/envelope biogenesis
B. subtilis species	NP_388611.1	putative glycosyltransferase (complex carbohydrate synthase) [Bacillus subtilis subsp. subtilis str. 168]	S	Function unknown
B. subtilis species	NP_388612.1	putative glycosyltransferase (complex carbohydrate synthase) [Bacillus subtilis subsp. subtilis str. 168]	M	Cell wall/membrane/envelope biogenesis
B. subtilis species	NP_388613.1	putative efflux transporter [Bacillus subtilis subsp. subtilis str. 168]	P	Inorganic ion transport and metabolism
B. subtilis species	NP_388614.1	pyrimidine nucleotide phosphatase (promiscuous) [Bacillus subtilis subsp. subtilis str. 168]	S	Function unknown
B. subtilis species	NP_388615.1	methylthioribose permease [Bacillus subtilis subsp. subtilis str. 168]	E	Amino acid transport and metabolism
B. subtilis species	NP_388616.1	vanillin dehydrogenase [Bacillus subtilis subsp. subtilis str. 168]	C	Energy production and conversion
B. subtilis species	NP_388617.1	chemotaxis sensory transducer (sensed target unknown) [Bacillus subtilis subsp. subtilis str. 168]	NT	Cell motility
B. subtilis species	NP_388618.1	putative energy-dependent translational throttle A [Bacillus subtilis subsp. subtilis str. 168]	S	Function unknown
B. subtilis species	NP_388619.1	conserved hypothetical protein [Bacillus subtilis subsp. subtilis str. 168]	S	Function unknown
B. subtilis species	NP_388621.1	metal (copper) efflux transporter [Bacillus subtilis subsp. subtilis str. 168]	EGP	Amino acid transport and metabolism
B. subtilis species	NP_388623.2	putative energy-sensing inhibitor of translation [Bacillus subtilis subsp. subtilis str. 168]	S	Function unknown
B. subtilis species	NP_388624.1	putative ATP-dependent RNA helicase [Bacillus subtilis subsp. subtilis str. 168]	L	Replication, recombination and repair
B. subtilis species	NP_388637.1	pectate lyase [Bacillus subtilis subsp. subtilis str. 168]	G	Carbohydrate transport and metabolism
B. subtilis species	NP_388638.1	malate (2-oxoglutarate) transporter [Bacillus subtilis subsp. subtilis str. 168]	P	Inorganic ion transport and metabolism
B. subtilis species	NP_388639.1	two-component sensor histidine kinase [Bacillus subtilis subsp. subtilis str. 168]	T	Signal transduction mechanisms
B. subtilis species	NP_388640.1	two-component response regulator [Bacillus subtilis subsp. subtilis str. 168]	T	Signal transduction mechanisms
B. subtilis species	NP_388641.2	putative tricarboxylate transporter component [Bacillus subtilis subsp. subtilis str. 168]	S	Function unknown
B. subtilis species	NP_388642.1	transporter of divalent metal ions/citrate complexes [Bacillus subtilis subsp. subtilis str. 168]	C	Energy production and conversion
B. subtilis species	NP_388643.1	putative metal-dependent hydrolase [Bacillus subtilis subsp. subtilis str. 168]	S	Function unknown
B. subtilis species	NP_388644.2	nitric-oxide synthase [Bacillus subtilis subsp. subtilis str. 168]	C	Energy production and conversion
B. subtilis species	NP_388645.1	acylphosphatase [Bacillus subtilis subsp. subtilis str. 168]	C	Energy production and conversion
B. subtilis species	NP_388646.1	putative sulfur carrier [Bacillus subtilis subsp. subtilis str. 168]	S	Function unknown
B. subtilis species	NP_388647.1	conserved hypothetical protein [Bacillus subtilis subsp. subtilis str. 168]	S	Function unknown
B. subtilis species	NP_388649.1	putative enzyme [Bacillus subtilis subsp. subtilis str. 168]	S	Function unknown
B. subtilis species	NP_388650.1	methionine aminopeptidase B [Bacillus subtilis subsp. subtilis str. 168]	E	Amino acid transport and metabolism
B. subtilis species	NP_388651.1	phosphotransferase system (PTS) N-acetylglucosamine-specific enzyme IICB component [Bacillus subtilis subsp. subtilis str. 168]	G	Carbohydrate transport and metabolism
B. subtilis species	NP_388653.1	hypothetical protein BSU_07720 [Bacillus subtilis subsp. subtilis str. 168]	S	Function unknown
B. subtilis species	NP_388655.2	conserved hypothetical protein [Bacillus subtilis subsp. subtilis str. 168]	S	Function unknown
B. subtilis species	NP_388656.1	putative aminoacid transporter [Bacillus subtilis subsp. subtilis str. 168]	E	Amino acid transport and metabolism
B. subtilis species	NP_388661.1	phosphotransferase system (PTS) trehalose-specific enzyme IIBC component [Bacillus subtilis subsp. subtilis str. 168]	G	Carbohydrate transport and metabolism
B. subtilis species	NP_388662.1	trehalose-6-phosphate hydrolase [Bacillus subtilis subsp. subtilis str. 168]	G	Carbohydrate transport and metabolism
B. subtilis species	NP_388663.1	transcriptional regulator (TreR-trehalose) [Bacillus subtilis subsp. subtilis str. 168]	K	Transcription
B. subtilis species	NP_388664.1	NAD(P)H-flavin oxidoreductase (nitroreductase) [Bacillus subtilis subsp. subtilis str. 168]	C	Energy production and conversion
B. subtilis species	NP_388665.1	exported 2',3'-cyclic-nucleotide 2'-phosphodiesterase, 2' (or 3') nucleotidase and 5' nucleotidase [Bacillus subtilis subsp. subtilis str. 168]	F	Nucleotide transport and metabolism
B. subtilis species	NP_388666.1	general stress protein 18; deglycase [Bacillus subtilis subsp. subtilis str. 168]	S	Function unknown
B. subtilis species	NP_388667.1	efflux transporter [Bacillus subtilis subsp. subtilis str. 168]	EGP	Amino acid transport and metabolism
B. subtilis species	NP_388668.1	conserved hypothetical protein [Bacillus subtilis subsp. subtilis str. 168]	S	Function unknown
B. subtilis species	NP_388669.1	protein-tyrosine-phosphatase [Bacillus subtilis subsp. subtilis str. 168]	T	Signal transduction mechanisms
B. subtilis species	NP_388670.1	conserved hypothetical protein [Bacillus subtilis subsp. subtilis str. 168]	S	Function unknown
B. subtilis species	NP_388672.1	putative efflux transporter [Bacillus subtilis subsp. subtilis str. 168]	EGP	Amino acid transport and metabolism
B. subtilis species	NP_388673.1	H+/Ca2+ antiporter [Bacillus subtilis subsp. subtilis str. 168]	P	Inorganic ion transport and metabolism
B. subtilis species	NP_388674.1	conserved hypothetical protein [Bacillus subtilis subsp. subtilis str. 168]	S	Function unknown
B. subtilis species	NP_388675.1	mechanosensitive ion channel [Bacillus subtilis subsp. subtilis str. 168]	M	Cell wall/membrane/envelope biogenesis
B. subtilis species	NP_388677.2	putative Fe-S oxidoreductase, radical SAM superfamily [Bacillus subtilis subsp. subtilis str. 168]	S	Function unknown
B. subtilis species	NP_388678.1	conserved hypothetical protein [Bacillus subtilis subsp. subtilis str. 168]	S	Function unknown
B. subtilis species	NP_388679.1	exported peptidoglycan N-acetylmuramic acid deacetylase [Bacillus subtilis subsp. subtilis str. 168]	G	Carbohydrate transport and metabolism
B. subtilis species	NP_388680.2	putative beta-hydroxyacid dehydrogenase [Bacillus subtilis subsp. subtilis str. 168]	I	Lipid transport and metabolism
B. subtilis species	NP_388681.1	divalent cation (octahedral coordination) transporter [Bacillus subtilis subsp. subtilis str. 168]	P	Inorganic ion transport and metabolism
B. subtilis species	NP_388682.1	putative DNA-3-methyladenine glycosylase [Bacillus subtilis subsp. subtilis str. 168]	L	Replication, recombination and repair
B. subtilis species	NP_388683.1	putative RNA methyltransferase [Bacillus subtilis subsp. subtilis str. 168]	J	Translation, ribosomal structure and biogenesis
B. subtilis species	NP_388684.1	tRNA-dihydrouridine synthase 2 [Bacillus subtilis subsp. subtilis str. 168]	J	Translation, ribosomal structure and biogenesis
B. subtilis species	NP_388685.1	conserved hypothetical protein [Bacillus subtilis subsp. subtilis str. 168]	S	Function unknown
B. subtilis species	NP_388687.1	acetoin dehydrogenase E1 component (TPP-dependent alpha subunit) [Bacillus subtilis subsp. subtilis str. 168]	C	Energy production and conversion
B. subtilis species	NP_388688.1	acetoin dehydrogenase E1 component (TPP-dependent beta subunit) [Bacillus subtilis subsp. subtilis str. 168]	C	Energy production and conversion
B. subtilis species	NP_388689.1	acetoin dehydrogenase E2 component (dihydrolipoamide acetyltransferase) [Bacillus subtilis subsp. subtilis str. 168]	C	Energy production and conversion
B. subtilis species	NP_388690.1	acetoin dehydrogenase E3 component (dihydrolipoamide dehydrogenase) [Bacillus subtilis subsp. subtilis str. 168]	C	Energy production and conversion
B. subtilis species	NP_388691.1	transcriptional regulator (AcoR-acetoin) [Bacillus subtilis subsp. subtilis str. 168]	KQ	Transcription
B. subtilis species	NP_388692.1	small acid-soluble spore protein [Bacillus subtilis subsp. subtilis str. 168]	S	Function unknown
B. subtilis species	NP_388693.1	putative membrane protein [Bacillus subtilis subsp. subtilis str. 168]	S	Function unknown
B. subtilis species	NP_388694.1	putative integral inner membrane protein [Bacillus subtilis subsp. subtilis str. 168]	S	Function unknown
B. subtilis species	NP_388695.1	putative integral inner membrane protein [Bacillus subtilis subsp. subtilis str. 168]	S	Function unknown
B. subtilis species	NP_388696.1	conserved protein of unknown function [Bacillus subtilis subsp. subtilis str. 168]	S	Function unknown
B. subtilis species	NP_388697.1	putative phage protein [Bacillus subtilis subsp. subtilis str. 168]	S	Function unknown
B. subtilis species	NP_388698.1	conserved hypothetical protein [Bacillus subtilis subsp. subtilis str. 168]	S	Function unknown
B. subtilis species	NP_388699.1	6-phospho-alpha-glucosidase [Bacillus subtilis subsp. subtilis str. 168]	G	Carbohydrate transport and metabolism
B. subtilis species	NP_388700.1	transcriptional activator of the Mal operon [Bacillus subtilis subsp. subtilis str. 168]	K	Transcription
B. subtilis species	NP_388701.1	phosphotransferase system (PTS) maltose-specific enzyme IICB component [Bacillus subtilis subsp. subtilis str. 168]	G	Carbohydrate transport and metabolism
B. subtilis species	NP_388702.1	putative xenobiotic ABC transporter subunit (ATP-binding protein) [Bacillus subtilis subsp. subtilis str. 168]	V	Defense mechanisms
B. subtilis species	NP_388703.1	putative ABC transporter (ATP-binding protein) [Bacillus subtilis subsp. subtilis str. 168]	V	Defense mechanisms
B. subtilis species	NP_388704.1	catechol-2,3-dioxygenase membrane subunit [Bacillus subtilis subsp. subtilis str. 168]	S	Function unknown
B. subtilis species	NP_388705.2	catechol-2,3-dioxygenase subunit [Bacillus subtilis subsp. subtilis str. 168]	S	Function unknown
B. subtilis species	NP_388711.1	two-component response regulator [LinJ] (linearmycin resistance, biofilm formation) [Bacillus subtilis subsp. subtilis str. 168]	KT	Transcription
B. subtilis species	NP_388712.2	ABC transporter (ATP-binding protein) biofilm formation [Bacillus subtilis subsp. subtilis str. 168]	V	Defense mechanisms
B. subtilis species	NP_388713.1	ABC transporter (permease) biofilm formation [Bacillus subtilis subsp. subtilis str. 168]	V	Defense mechanisms
B. subtilis species	NP_388714.1	ABC transporter (permease) biofilm formation [Bacillus subtilis subsp. subtilis str. 168]	V	Defense mechanisms
B. subtilis species	NP_388715.1	transcriptional regulator of phenolic acid decarboxylase [Bacillus subtilis subsp. subtilis str. 168]	K	Transcription
B. subtilis species	NP_388716.1	secreted esterase / acylglycerol lipase [Bacillus subtilis subsp. subtilis str. 168]	S	Function unknown
B. subtilis species	NP_388717.1	acetyl-glucosamine metabolite exporter component involved in biofilm formation [Bacillus subtilis subsp. subtilis str. 168]	G	Carbohydrate transport and metabolism
B. subtilis species	NP_388720.1	bacillithiol S-transferase [Bacillus subtilis subsp. subtilis str. 168]	S	Function unknown
B. subtilis species	NP_388722.1	putative transcriptional regulator (MarR family) [Bacillus subtilis subsp. subtilis str. 168]	K	Transcription
B. subtilis species	NP_388725.1	xenosiderophore schizokinen (dihydroxamate) transporter binding lipoprotein [Bacillus subtilis subsp. subtilis str. 168]	P	Inorganic ion transport and metabolism
B. subtilis species	NP_388726.1	xenosiderophore schizokinen (dihydroxamate) transporter (permease) [Bacillus subtilis subsp. subtilis str. 168]	P	Inorganic ion transport and metabolism
B. subtilis species	NP_388727.1	xenosiderophore schizokinen (dihydroxamate) transporter (permease) [Bacillus subtilis subsp. subtilis str. 168]	P	Inorganic ion transport and metabolism
B. subtilis species	NP_388728.1	putative isomerase [Bacillus subtilis subsp. subtilis str. 168]	S	Function unknown
B. subtilis species	NP_388729.1	putative oxidoreductase (nitroreductase family) [Bacillus subtilis subsp. subtilis str. 168]	C	Energy production and conversion
B. subtilis species	NP_388730.1	conserved hypothetical protein [Bacillus subtilis subsp. subtilis str. 168]	S	Function unknown
B. subtilis species	NP_388731.1	hypothetical protein BSU_08500 [Bacillus subtilis subsp. subtilis str. 168]	S	Function unknown
B. subtilis species	NP_388732.1	putative nucleotide-or NAD-binding protein [Bacillus subtilis subsp. subtilis str. 168]	S	Function unknown
B. subtilis species	NP_388733.1	regulatory protein RecX [Bacillus subtilis subsp. subtilis str. 168]	S	Function unknown
B. subtilis species	NP_388734.1	conserved hypothetical protein [Bacillus subtilis subsp. subtilis str. 168]	S	Function unknown
B. subtilis species	NP_388735.1	putative efflux transporter [Bacillus subtilis subsp. subtilis str. 168]	EGP	Amino acid transport and metabolism
B. subtilis species	NP_388736.1	conserved hypothetical protein [Bacillus subtilis subsp. subtilis str. 168]	S	Function unknown
B. subtilis species	NP_388737.1	putative exported protein [Bacillus subtilis subsp. subtilis str. 168]	T	Signal transduction mechanisms
B. subtilis species	NP_388738.1	factor for peptide SdpC immunity [Bacillus subtilis subsp. subtilis str. 168]	S	Function unknown
B. subtilis species	NP_388739.1	stress induced epoxide hydrolase [Bacillus subtilis subsp. subtilis str. 168]	S	Function unknown
B. subtilis species	NP_388740.1	putative bactoprenol glycosyl transferase, phage origin [Bacillus subtilis subsp. subtilis str. 168]	M	Cell wall/membrane/envelope biogenesis
B. subtilis species	NP_388741.2	conserved membrane protein [Bacillus subtilis subsp. subtilis str. 168]	S	Function unknown
B. subtilis species	NP_388742.1	putative membrane hydrolase [Bacillus subtilis subsp. subtilis str. 168]	S	Function unknown
B. subtilis species	NP_388743.1	A/G-specific adenine glycosylase or DNA-(apurinic or apyrimidinic site) lyase [Bacillus subtilis subsp. subtilis str. 168]	L	Replication, recombination and repair
B. subtilis species	NP_388744.1	conserved protein related to sporulation [Bacillus subtilis subsp. subtilis str. 168]	S	Function unknown
B. subtilis species	NP_388745.1	enoyl-acyl carrier protein reductase III [Bacillus subtilis subsp. subtilis str. 168]	IQ	Lipid transport and metabolism
B. subtilis species	NP_388746.1	small acid-soluble spore protein (gamma-type SASP) [Bacillus subtilis subsp. subtilis str. 168]	S	Function unknown
B. subtilis species	NP_388747.1	conserved hypothetical protein [Bacillus subtilis subsp. subtilis str. 168]	S	Function unknown
B. subtilis species	NP_388748.3	putative RNA binding factor [Bacillus subtilis subsp. subtilis str. 168]	J	Translation, ribosomal structure and biogenesis
B. subtilis species	NP_388749.2	putative ABC transporter (ATP-binding protein) [Bacillus subtilis subsp. subtilis str. 168]	V	Defense mechanisms
B. subtilis species	NP_388750.1	putative membrane protein [Bacillus subtilis subsp. subtilis str. 168]	S	Function unknown
B. subtilis species	NP_388751.3	glutamate-1-semialdehyde aminotransferase, class III aminotransferase [Bacillus subtilis subsp. subtilis str. 168]	H	Coenzyme transport and metabolism
B. subtilis species	NP_388753.1	transcriptional regulator (Fur family) [Bacillus subtilis subsp. subtilis str. 168]	P	Inorganic ion transport and metabolism
B. subtilis species	NP_388755.1	conserved hypothetical protein [Bacillus subtilis subsp. subtilis str. 168]	S	Function unknown
B. subtilis species	NP_388756.2	protein involved in the control of the cell cycle as a function of the environment [Bacillus subtilis subsp. subtilis str. 168]	S	Function unknown
B. subtilis species	NP_388757.2	conserved protein of unknown function [Bacillus subtilis subsp. subtilis str. 168]	S	Function unknown
B. subtilis species	NP_388758.2	putative peptidase [Bacillus subtilis subsp. subtilis str. 168]	E	Amino acid transport and metabolism
B. subtilis species	NP_388759.2	phosphomethylpyrimidine synthase [Bacillus subtilis subsp. subtilis str. 168]	H	Coenzyme transport and metabolism
B. subtilis species	NP_388761.2	transcriptional regulator (repressor of ScoC) [Bacillus subtilis subsp. subtilis str. 168]	S	Function unknown
B. subtilis species	NP_388762.2	vegetative catalase 1 [Bacillus subtilis subsp. subtilis str. 168]	P	Inorganic ion transport and metabolism
B. subtilis species	NP_388763.3	aliphatic sulfonate ABC transporter (ATP-binding protein) [Bacillus subtilis subsp. subtilis str. 168]	P	Inorganic ion transport and metabolism
B. subtilis species	NP_388764.1	aliphatic sulfonate ABC transporter (binding lipoprotein) [Bacillus subtilis subsp. subtilis str. 168]	M	Cell wall/membrane/envelope biogenesis
B. subtilis species	NP_388765.1	aliphatic sulfonate ABC transporter (permease) [Bacillus subtilis subsp. subtilis str. 168]	P	Inorganic ion transport and metabolism
B. subtilis species	NP_388766.2	FMNH2-dependent aliphatic sulfonate monooxygenase [Bacillus subtilis subsp. subtilis str. 168]	C	Energy production and conversion
B. subtilis species	NP_388767.1	putative sulfur-related oxidoreductase [Bacillus subtilis subsp. subtilis str. 168]	S	Function unknown
B. subtilis species	NP_388768.1	alternative ribosomal protein S14 [Bacillus subtilis subsp. subtilis str. 168]	J	Translation, ribosomal structure and biogenesis
B. subtilis species	NP_388769.1	putative integral inner membrane protein [Bacillus subtilis subsp. subtilis str. 168]	S	Function unknown
B. subtilis species	NP_388771.1	conserved hypothetical protein [Bacillus subtilis subsp. subtilis str. 168]	S	Function unknown
B. subtilis species	NP_388772.2	epoxyqueuosine reductase [Bacillus subtilis subsp. subtilis str. 168]	C	Energy production and conversion
B. subtilis species	NP_388773.1	conserved hypothetical protein [Bacillus subtilis subsp. subtilis str. 168]	S	Function unknown
B. subtilis species	NP_388774.2	tRNA (cytidine(34)-2'-O)-methyltransferase [Bacillus subtilis subsp. subtilis str. 168]	J	Translation, ribosomal structure and biogenesis
B. subtilis species	NP_388775.1	putative sporulation-related protein [Bacillus subtilis subsp. subtilis str. 168]	K	Transcription
B. subtilis species	NP_388776.1	conserved protein involved in sporulation [Bacillus subtilis subsp. subtilis str. 168]	M	Cell wall/membrane/envelope biogenesis
B. subtilis species	NP_388777.2	conserved protein involved in sporulation [Bacillus subtilis subsp. subtilis str. 168]	M	Cell wall/membrane/envelope biogenesis
B. subtilis species	NP_388778.1	serine protein kinase (involved in sporulation) [Bacillus subtilis subsp. subtilis str. 168]	T	Signal transduction mechanisms
B. subtilis species	NP_388779.1	factor involved in shape determination [Bacillus subtilis subsp. subtilis str. 168]	S	Function unknown
B. subtilis species	NP_388780.1	putative transcriptional regulator (MarR family) induced by acid stress [Bacillus subtilis subsp. subtilis str. 168]	K	Transcription
B. subtilis species	NP_388781.1	putative membrane fusion protein; putative exporter subunit (benzoate transcriptome) [Bacillus subtilis subsp. subtilis str. 168]	V	Defense mechanisms
B. subtilis species	NP_388782.1	putative exporter (benzoate transcriptome) [Bacillus subtilis subsp. subtilis str. 168]	EGP	Amino acid transport and metabolism
B. subtilis species	NP_388783.1	NADH:quinone oxidoreductase associated to benzoate stress [Bacillus subtilis subsp. subtilis str. 168]	S	Function unknown
B. subtilis species	NP_388784.1	hypothetical membrane protein [Bacillus subtilis subsp. subtilis str. 168]	S	Function unknown
B. subtilis species	NP_388786.1	putative integral inner membrane orphan protein [Bacillus subtilis subsp. subtilis str. 168]	S	Function unknown
B. subtilis species	NP_388787.1	putative transcriptional regulator (GntR family) [Bacillus subtilis subsp. subtilis str. 168]	K	Transcription
B. subtilis species	NP_388788.1	putative ABC transporter ATP-binding protein [Bacillus subtilis subsp. subtilis str. 168]	V	Defense mechanisms
B. subtilis species	NP_388789.1	putative ABC transporter (ATP-binding protein) [Bacillus subtilis subsp. subtilis str. 168]	V	Defense mechanisms
B. subtilis species	NP_388790.1	putative ABC transporter (permease) [Bacillus subtilis subsp. subtilis str. 168]	S	Function unknown
B. subtilis species	NP_388791.1	major cold-shock protein, RNA helicase co-factor, RNA co-chaperone [Bacillus subtilis subsp. subtilis str. 168]	K	Transcription
B. subtilis species	NP_388792.2	putative ABC transporter (binding lipoprotein) [Bacillus subtilis subsp. subtilis str. 168]	M	Cell wall/membrane/envelope biogenesis
B. subtilis species	NP_388794.1	(sodium)-cystine symporter [Bacillus subtilis subsp. subtilis str. 168]	U	Intracellular trafficking, secretion, and vesicular transport
B. subtilis species	NP_388795.1	expressed protein of unknown function [Bacillus subtilis subsp. subtilis str. 168]	S	Function unknown
B. subtilis species	NP_388796.2	putative germination lipoprotein [Bacillus subtilis subsp. subtilis str. 168]	S	Function unknown
B. subtilis species	NP_388800.1	non specific extracellular Ca2+-dependent endonuclease cleaving RNA and DNA [Bacillus subtilis subsp. subtilis str. 168]	F	Nucleotide transport and metabolism
B. subtilis species	NP_388801.1	sortase A [Bacillus subtilis subsp. subtilis str. 168]	M	Cell wall/membrane/envelope biogenesis
B. subtilis species	NP_388802.2	putative RNA pseudouridine synthase [Bacillus subtilis subsp. subtilis str. 168]	J	Translation, ribosomal structure and biogenesis
B. subtilis species	NP_388803.2	conserved protein of unknown function [Bacillus subtilis subsp. subtilis str. 168]	S	Function unknown
B. subtilis species	NP_388804.1	putative CBS containing enzyme (sporulation-/ germination-related) [Bacillus subtilis subsp. subtilis str. 168]	S	Function unknown
B. subtilis species	NP_388805.1	promiscuous phosphoglycolate phosphatase / glycerol-3-phosphate phosphatase / 2-deoxyglucose-6-phosphatase [Bacillus subtilis subsp. subtilis str. 168]	S	Function unknown
B. subtilis species	NP_388806.2	putative amidohydrolase [Bacillus subtilis subsp. subtilis str. 168]	K	Transcription
B. subtilis species	NP_388807.2	putative aminotransferase [Bacillus subtilis subsp. subtilis str. 168]	E	Amino acid transport and metabolism
B. subtilis species	NP_388808.1	sn-glycerol-3-phosphate responding transcription antiterminator [Bacillus subtilis subsp. subtilis str. 168]	K	Transcription
B. subtilis species	NP_388809.1	glycerol permease [Bacillus subtilis subsp. subtilis str. 168]	G	Carbohydrate transport and metabolism
B. subtilis species	NP_388810.2	glycerol kinase (sn-glycerol-3-phosphate generating) [Bacillus subtilis subsp. subtilis str. 168]	C	Energy production and conversion
B. subtilis species	NP_388811.2	sn-glycerol-3-phosphate oxidase (FAD-dependent) [Bacillus subtilis subsp. subtilis str. 168]	C	Energy production and conversion
B. subtilis species	NP_388812.2	alpha-phosphoglucomutase [Bacillus subtilis subsp. subtilis str. 168]	G	Carbohydrate transport and metabolism
B. subtilis species	NP_388813.1	two-component sensor histidine kinase [YhcZ] [Bacillus subtilis subsp. subtilis str. 168]	T	Signal transduction mechanisms
B. subtilis species	NP_388814.1	two-component response regulator [YhcY] [Bacillus subtilis subsp. subtilis str. 168]	K	Transcription
B. subtilis species	NP_388815.1	oxidoreductase, NAD(P)H-FMN and ferric iron reductase (azoreductase) [Bacillus subtilis subsp. subtilis str. 168]	S	Function unknown
B. subtilis species	NP_388816.1	conserved hypothetical protein [Bacillus subtilis subsp. subtilis str. 168]	S	Function unknown
B. subtilis species	NP_388817.1	putative exported protein [Bacillus subtilis subsp. subtilis str. 168]	S	Function unknown
B. subtilis species	NP_388818.2	gamma-D-glutamate-meso-diaminopimelate muropeptidase (major autolysin, vegetative) [Bacillus subtilis subsp. subtilis str. 168]	M	Cell wall/membrane/envelope biogenesis
B. subtilis species	NP_388819.1	NO-dependent activator of the ResDE regulon (Fe-S NO binding site) [Bacillus subtilis subsp. subtilis str. 168]	K	Transcription
B. subtilis species	NP_388820.1	putative integral membrane protein [Bacillus subtilis subsp. subtilis str. 168]	M	Cell wall/membrane/envelope biogenesis
B. subtilis species	NP_388821.1	involved in spore cortex synthesis (stage V sporulation, conserved in non sporulating bacteria [Bacillus subtilis subsp. subtilis str. 168]	S	Function unknown
B. subtilis species	NP_388822.2	alkaline phosphatase A [Bacillus subtilis subsp. subtilis str. 168]	P	Inorganic ion transport and metabolism
B. subtilis species	NP_388823.2	cell wall dl-endopeptidase; phosphatase-associated protein (major autolysin) [Bacillus subtilis subsp. subtilis str. 168]	M	Cell wall/membrane/envelope biogenesis
B. subtilis species	NP_388824.2	transcriptional regulator CitR (LysR family) [Bacillus subtilis subsp. subtilis str. 168]	K	Transcription
B. subtilis species	NP_388825.2	citrate synthase I [Bacillus subtilis subsp. subtilis str. 168]	C	Energy production and conversion
B. subtilis species	NP_388826.1	putative NAD(P)-dependent dehydrogenase [Bacillus subtilis subsp. subtilis str. 168]	IQ	Lipid transport and metabolism
B. subtilis species	NP_388827.1	branched-chain amino acid transporter or methylthioribose-degradation metabolite exporter [Bacillus subtilis subsp. subtilis str. 168]	E	Amino acid transport and metabolism
B. subtilis species	NP_388828.1	putative sodium-dependent transporter [Bacillus subtilis subsp. subtilis str. 168]	S	Function unknown
B. subtilis species	NP_388829.1	putative PLP-dependent transcriptional regulator [Bacillus subtilis subsp. subtilis str. 168]	K	Transcription
B. subtilis species	NP_388830.1	putative acetyltransferase [Bacillus subtilis subsp. subtilis str. 168]	K	Transcription
B. subtilis species	NP_388831.1	negative regulator of the activity of sigma-M [Bacillus subtilis subsp. subtilis str. 168]	S	Function unknown
B. subtilis species	NP_388832.1	negative regulator of the activity of sigma-M [Bacillus subtilis subsp. subtilis str. 168]	S	Function unknown
B. subtilis species	NP_388833.1	RNA polymerase ECF (extracytoplasmic function)-type sigma factor (sigma(M)) [Bacillus subtilis subsp. subtilis str. 168]	K	Transcription
B. subtilis species	NP_388834.1	aldo/keto reductase specific for NADPH; protects against methylglyoxal [Bacillus subtilis subsp. subtilis str. 168]	C	Energy production and conversion
B. subtilis species	NP_388835.1	1-acylglycerol-phosphate (1-acyl-G3P) acyltransferase [Bacillus subtilis subsp. subtilis str. 168]	I	Lipid transport and metabolism
B. subtilis species	NP_388836.1	putative magnesium efflux pump [Bacillus subtilis subsp. subtilis str. 168]	S	Function unknown
B. subtilis species	NP_388837.1	indirect copper efflux transcriptional regulator [Bacillus subtilis subsp. subtilis str. 168]	K	Transcription
B. subtilis species	NP_388840.1	putative membrane protein [Bacillus subtilis subsp. subtilis str. 168]	P	Inorganic ion transport and metabolism
B. subtilis species	NP_388841.1	fluoride efflux channel component A [Bacillus subtilis subsp. subtilis str. 168]	D	Cell cycle control, cell division, chromosome partitioning
B. subtilis species	NP_388842.1	subunit of fluoride efflux transporter [Bacillus subtilis subsp. subtilis str. 168]	D	Cell cycle control, cell division, chromosome partitioning
B. subtilis species	NP_388843.1	putative glycerophosphodiester phosphodiesterase [Bacillus subtilis subsp. subtilis str. 168]	C	Energy production and conversion
B. subtilis species	NP_388844.1	conserved hypothetical protein [Bacillus subtilis subsp. subtilis str. 168]	S	Function unknown
B. subtilis species	NP_388845.1	small conductance mechano-sensitive channel [Bacillus subtilis subsp. subtilis str. 168]	M	Cell wall/membrane/envelope biogenesis
B. subtilis species	NP_388846.1	sirtuin NAD-dependent deacetylase [Bacillus subtilis subsp. subtilis str. 168]	K	Transcription
B. subtilis species	NP_388847.1	putative polysaccharide deacetylase [Bacillus subtilis subsp. subtilis str. 168]	G	Carbohydrate transport and metabolism
B. subtilis species	NP_388848.1	D-alanine aminotransferase [Bacillus subtilis subsp. subtilis str. 168]	E	Amino acid transport and metabolism
B. subtilis species	NP_388849.1	Na+/H+ antiporter [Bacillus subtilis subsp. subtilis str. 168]	C	Energy production and conversion
B. subtilis species	NP_388851.1	regulator leader peptide [Bacillus subtilis subsp. subtilis str. 168]	S	Function unknown
B. subtilis species	NP_388852.1	efflux ABC transporter (ATP-binding protein) [Bacillus subtilis subsp. subtilis str. 168]	V	Defense mechanisms
B. subtilis species	NP_388853.1	efflux ABC transporter (ATP-binding subunit) [Bacillus subtilis subsp. subtilis str. 168]	V	Defense mechanisms
B. subtilis species	NP_388854.1	putative NADH-flavin oxidoreductase [Bacillus subtilis subsp. subtilis str. 168]	GM	Carbohydrate transport and metabolism
B. subtilis species	NP_388855.1	conserved hypothetical protein [Bacillus subtilis subsp. subtilis str. 168]	S	Function unknown
B. subtilis species	NP_388856.1	small acid-soluble spore protein (beta-type SASP) [Bacillus subtilis subsp. subtilis str. 168]	S	Function unknown
B. subtilis species	NP_388857.1	conserved hypothetical protein (sporulation / germination island) [Bacillus subtilis subsp. subtilis str. 168]	S	Function unknown
B. subtilis species	NP_388858.2	spore coat associated protein [Bacillus subtilis subsp. subtilis str. 168]	HJ	Coenzyme transport and metabolism
B. subtilis species	NP_388859.1	spore coat associated protein, subunit C [Bacillus subtilis subsp. subtilis str. 168]	HJ	Coenzyme transport and metabolism
B. subtilis species	NP_388860.1	conserved hypothetical protein [Bacillus subtilis subsp. subtilis str. 168]	S	Function unknown
B. subtilis species	NP_388861.1	conserved hypothetical protein [Bacillus subtilis subsp. subtilis str. 168]	S	Function unknown
B. subtilis species	NP_388864.2	putative hydrolase [Bacillus subtilis subsp. subtilis str. 168]	S	Function unknown
B. subtilis species	NP_388865.1	coproporphyrinogen III oxidase [Bacillus subtilis subsp. subtilis str. 168]	H	Coenzyme transport and metabolism
B. subtilis species	NP_388866.2	proton/potassium antiporter; methylglyoxal resistance [Bacillus subtilis subsp. subtilis str. 168]	P	Inorganic ion transport and metabolism
B. subtilis species	NP_388867.1	K+/H+ antiporter for K+ efflux [Bacillus subtilis subsp. subtilis str. 168]	P	Inorganic ion transport and metabolism
B. subtilis species	NP_388868.1	K+/H+ antiporter for K+ efflux [Bacillus subtilis subsp. subtilis str. 168]	S	Function unknown
B. subtilis species	NP_388869.3	putative dehydratase / isomerase [Bacillus subtilis subsp. subtilis str. 168]	I	Lipid transport and metabolism
B. subtilis species	NP_388870.2	Na+-dependent efflux ABC transporter (ATP-binding protein) [Bacillus subtilis subsp. subtilis str. 168]	S	Function unknown
B. subtilis species	NP_388871.2	Na+-dependent exporter (ABC permease) [Bacillus subtilis subsp. subtilis str. 168]	CP	Energy production and conversion
B. subtilis species	NP_388872.1	putative DNA repair exonuclease [Bacillus subtilis subsp. subtilis str. 168]	L	Replication, recombination and repair
B. subtilis species	NP_388873.1	ATPase involved in DNA double strand break repair and recombination [Bacillus subtilis subsp. subtilis str. 168]	L	Replication, recombination and repair
B. subtilis species	NP_388874.1	3'-5' exonuclease [Bacillus subtilis subsp. subtilis str. 168]	L	Replication, recombination and repair
B. subtilis species	NP_388875.1	sporulation factor [Bacillus subtilis subsp. subtilis str. 168]	S	Function unknown
B. subtilis species	NP_388876.1	molecular chaperone lipoprotein [Bacillus subtilis subsp. subtilis str. 168]	M	Cell wall/membrane/envelope biogenesis
B. subtilis species	NP_388878.2	putative membrane enzyme [Bacillus subtilis subsp. subtilis str. 168]	S	Function unknown
B. subtilis species	NP_388879.1	conserved protein of unknown function [Bacillus subtilis subsp. subtilis str. 168]	S	Function unknown
B. subtilis species	NP_388880.1	transcriptional regulator of extracellular protease production, sporulation and bacilysin production (MarR family) [Bacillus subtilis subsp. subtilis str. 168]	K	Transcription
B. subtilis species	NP_388881.1	putative membrane protein; acid tolerance protein [Bacillus subtilis subsp. subtilis str. 168]	S	Function unknown
B. subtilis species	NP_388882.2	tryptophan transporter or sensor [Bacillus subtilis subsp. subtilis str. 168]	S	Function unknown
B. subtilis species	NP_388883.1	phosphoserine aminotransferase [Bacillus subtilis subsp. subtilis str. 168]	E	Amino acid transport and metabolism
B. subtilis species	NP_388884.1	promiscuous Hit-family phosphohydrolase, adenosine phosphoramidase [Bacillus subtilis subsp. subtilis str. 168]	FG	Nucleotide transport and metabolism
B. subtilis species	NP_388885.1	ABC transporter (ATP-binding protein) [Bacillus subtilis subsp. subtilis str. 168]	V	Defense mechanisms
B. subtilis species	NP_388886.1	ABC transporter (permease subunit) [Bacillus subtilis subsp. subtilis str. 168]	U	Intracellular trafficking, secretion, and vesicular transport
B. subtilis species	NP_388887.1	putative hydrolase [Bacillus subtilis subsp. subtilis str. 168]	S	Function unknown
B. subtilis species	NP_388888.2	N-acetyl amino acid acetylase, promiscuous activity [Bacillus subtilis subsp. subtilis str. 168]	E	Amino acid transport and metabolism
B. subtilis species	NP_388889.1	putative transporter [Bacillus subtilis subsp. subtilis str. 168]	C	Energy production and conversion
B. subtilis species	NP_388891.1	heme-degrading monooxygenase [Bacillus subtilis subsp. subtilis str. 168]	S	Function unknown
B. subtilis species	NP_388892.2	penicillin-binding protein 2C (1F class) required for spore germination [Bacillus subtilis subsp. subtilis str. 168]	M	Cell wall/membrane/envelope biogenesis
B. subtilis species	NP_388893.1	uroporphyrinogen III decarboxylase [Bacillus subtilis subsp. subtilis str. 168]	H	Coenzyme transport and metabolism
B. subtilis species	NP_388894.1	ferrochelatase [Bacillus subtilis subsp. subtilis str. 168]	H	Coenzyme transport and metabolism
B. subtilis species	NP_388895.1	promiscuous protoporphyrinogen IX and coproporphyrinogen III oxidase [Bacillus subtilis subsp. subtilis str. 168]	H	Coenzyme transport and metabolism
B. subtilis species	NP_388896.1	transcriptional regulator of unknown target [Bacillus subtilis subsp. subtilis str. 168]	K	Transcription
B. subtilis species	NP_388897.1	putative methyl-accepting protein [Bacillus subtilis subsp. subtilis str. 168]	S	Function unknown
B. subtilis species	NP_388898.1	beta-ketoacyl-acyl carrier protein synthase III 2 [Bacillus subtilis subsp. subtilis str. 168]	I	Lipid transport and metabolism
B. subtilis species	NP_388899.1	putative integral membrane protein [Bacillus subtilis subsp. subtilis str. 168]	S	Function unknown
B. subtilis species	NP_388901.1	putative aminopeptidase [Bacillus subtilis subsp. subtilis str. 168]	G	Carbohydrate transport and metabolism
B. subtilis species	NP_388902.1	putative RNA-binding PUA-containing enzyme [Bacillus subtilis subsp. subtilis str. 168]	S	Function unknown
B. subtilis species	NP_388903.1	proton/sodium-glutamate (aspartate) symport permease [Bacillus subtilis subsp. subtilis str. 168]	C	Energy production and conversion
B. subtilis species	NP_388904.1	conserved protein of unknown function [Bacillus subtilis subsp. subtilis str. 168]	S	Function unknown
B. subtilis species	NP_388905.1	putative metal-dependent hydrolase [Bacillus subtilis subsp. subtilis str. 168]	S	Function unknown
B. subtilis species	NP_388906.1	lipoate-protein ligase [Bacillus subtilis subsp. subtilis str. 168]	H	Coenzyme transport and metabolism
B. subtilis species	NP_388907.1	putative NAD-binding epimerase / hydratase [Bacillus subtilis subsp. subtilis str. 168]	GM	Carbohydrate transport and metabolism
B. subtilis species	NP_388908.2	long-chain fatty-acid-CoA ligase (degradative) [Bacillus subtilis subsp. subtilis str. 168]	IQ	Lipid transport and metabolism
B. subtilis species	NP_388909.1	putative membrane protein [Bacillus subtilis subsp. subtilis str. 168]	S	Function unknown
B. subtilis species	NP_388910.1	putative membrane metalloprotease [Bacillus subtilis subsp. subtilis str. 168]	O	Post-translational modification, protein turnover, and chaperones
B. subtilis species	NP_388911.2	serine alkaline protease (Ca(2+)-dependent subtilisin E) [Bacillus subtilis subsp. subtilis str. 168]	O	Post-translational modification, protein turnover, and chaperones
B. subtilis species	NP_388913.1	putative oxidoreductase [Bacillus subtilis subsp. subtilis str. 168]	C	Energy production and conversion
B. subtilis species	NP_388914.2	iron(III) siderophore-binding lipoprotein [Bacillus subtilis subsp. subtilis str. 168]	M	Cell wall/membrane/envelope biogenesis
B. subtilis species	NP_388915.1	promiscuous phosphatase; putative (phosphoglycerate) mutase [Bacillus subtilis subsp. subtilis str. 168]	G	Carbohydrate transport and metabolism
B. subtilis species	NP_388916.1	acetyl-CoA C-acetyltransferase [Bacillus subtilis subsp. subtilis str. 168]	I	Lipid transport and metabolism
B. subtilis species	NP_388917.1	putative long-chain fatty-acid-CoA ligase (proofreading for biotin synthesis) [Bacillus subtilis subsp. subtilis str. 168]	IQ	Lipid transport and metabolism
B. subtilis species	NP_388918.1	biotin transporter [Bacillus subtilis subsp. subtilis str. 168]	S	Function unknown
B. subtilis species	NP_388919.1	heme-based dioxygen sensor [Bacillus subtilis subsp. subtilis str. 168]	NT	Cell motility
B. subtilis species	NP_388921.1	putative oxidoreductase [Bacillus subtilis subsp. subtilis str. 168]	IQ	Lipid transport and metabolism
B. subtilis species	NP_388922.1	conserved protein of unknown function [Bacillus subtilis subsp. subtilis str. 168]	S	Function unknown
B. subtilis species	NP_388923.1	competence transcription factor (CTF) [Bacillus subtilis subsp. subtilis str. 168]	K	Transcription
B. subtilis species	NP_388924.1	putative oxidoreductase [Bacillus subtilis subsp. subtilis str. 168]	IQ	Lipid transport and metabolism
B. subtilis species	NP_388925.1	conserved hypothetical protein [Bacillus subtilis subsp. subtilis str. 168]	S	Function unknown
B. subtilis species	NP_388926.1	putative Na+/metabolite cotransporter [Bacillus subtilis subsp. subtilis str. 168]	E	Amino acid transport and metabolism
B. subtilis species	NP_388927.1	putative exported protein [Bacillus subtilis subsp. subtilis str. 168]	S	Function unknown
B. subtilis species	NP_388928.1	conserved hypothetical protein [Bacillus subtilis subsp. subtilis str. 168]	S	Function unknown
B. subtilis species	NP_388929.1	putative integral membrane protein [Bacillus subtilis subsp. subtilis str. 168]	S	Function unknown
B. subtilis species	NP_388930.1	type I signal peptidase [Bacillus subtilis subsp. subtilis str. 168]	U	Intracellular trafficking, secretion, and vesicular transport
B. subtilis species	NP_388931.1	putative aromatic compound monooxygenase/hydroxylase [Bacillus subtilis subsp. subtilis str. 168]	CH	Energy production and conversion
B. subtilis species	NP_388932.1	putative transcriptional regulator [Bacillus subtilis subsp. subtilis str. 168]	K	Transcription
B. subtilis species	NP_388933.1	glucose/mannose:H+ symporter (recent HGT island) [Bacillus subtilis subsp. subtilis str. 168]	G	Carbohydrate transport and metabolism
B. subtilis species	NP_388934.2	biosynthesis of neotrehalosadiamine (3,3'-diamino-3,3'-dideoxy-alpha,beta-trehalose), glucose-6-P 3-dehydrogenase; kanosamine biosynthesis (recent HGT island) [Bacillus subtilis subsp. subtilis str. 168]	S	Function unknown
B. subtilis species	NP_388935.2	biosynthesis of neotrehalosadiamine (3,3'-diamino-3,3'-dideoxy-alpha,beta-trehalose);kanosamine-6-phosphate phosphatase (recent HGT island) [Bacillus subtilis subsp. subtilis str. 168]	S	Function unknown
B. subtilis species	NP_388936.1	biosynthesis of neotrehalosadiamine (3,3'-diamino-3,3'-dideoxy-alpha,beta-trehalose);3-oxo-glucose-6-phosphate:glutamate aminotransferase; kanosamine aminotransferase (recent HGT island) [Bacillus subtilis subsp. subtilis str. 168]	E	Amino acid transport and metabolism
B. subtilis species	NP_388937.1	transcriptional regulator of the ntd operon (NtdR-NTD) (recent HGT island) [Bacillus subtilis subsp. subtilis str. 168]	K	Transcription
B. subtilis species	NP_388938.1	putative integral inner membrane protein (recent HGT island) [Bacillus subtilis subsp. subtilis str. 168]	S	Function unknown
B. subtilis species	NP_388939.1	putative permease (recent HGT island) [Bacillus subtilis subsp. subtilis str. 168]	EGP	Amino acid transport and metabolism
B. subtilis species	NP_388940.1	putative transcription factor [Bacillus subtilis subsp. subtilis str. 168]	S	Function unknown
B. subtilis species	NP_388941.1	putative metal-chelating cysteine-rich protein of unknown function [Bacillus subtilis subsp. subtilis str. 168]	C	Energy production and conversion
B. subtilis species	NP_388942.1	putative electron carrier protein (putative sporulation gene) [Bacillus subtilis subsp. subtilis str. 168]	S	Function unknown
B. subtilis species	NP_388943.2	ATP-dependent deoxyribonuclease (subunit B) [Bacillus subtilis subsp. subtilis str. 168]	L	Replication, recombination and repair
B. subtilis species	NP_388944.2	ATP-dependent deoxyribonuclease (subunit A) [Bacillus subtilis subsp. subtilis str. 168]	L	Replication, recombination and repair
B. subtilis species	NP_388945.3	DNA repair exonuclease [Bacillus subtilis subsp. subtilis str. 168]	L	Replication, recombination and repair
B. subtilis species	NP_388946.2	DNA ATP-dependent repair enzyme [Bacillus subtilis subsp. subtilis str. 168]	L	Replication, recombination and repair
B. subtilis species	NP_388947.1	HNH nuclease-like essential for DNA repair [Bacillus subtilis subsp. subtilis str. 168]	V	Defense mechanisms
B. subtilis species	NP_388948.2	spore germination protein [Bacillus subtilis subsp. subtilis str. 168]	S	Function unknown
B. subtilis species	NP_388949.1	spore germination protein [Bacillus subtilis subsp. subtilis str. 168]	S	Function unknown
B. subtilis species	NP_388950.1	spore germination protein [Bacillus subtilis subsp. subtilis str. 168]	S	Function unknown
B. subtilis species	NP_388951.1	spore germination protein [Bacillus subtilis subsp. subtilis str. 168]	S	Function unknown
B. subtilis species	NP_388953.1	spore germination protein [Bacillus subtilis subsp. subtilis str. 168]	S	Function unknown
B. subtilis species	NP_388954.1	Spo0A-P phosphatase (iron-metabolism related) [Bacillus subtilis subsp. subtilis str. 168]	S	Function unknown
B. subtilis species	NP_388955.1	putative spore coat protein, CotH paralog [Bacillus subtilis subsp. subtilis str. 168]	M	Cell wall/membrane/envelope biogenesis
B. subtilis species	NP_388956.1	hydrolase/isomerase involved in remodelling the bacterial envelope [Bacillus subtilis subsp. subtilis str. 168]	Q	Secondary metabolites biosynthesis, transport, and catabolism
B. subtilis species	NP_388957.1	putative integral membrane protein [Bacillus subtilis subsp. subtilis str. 168]	S	Function unknown
B. subtilis species	NP_388958.1	cell wall-associated protease [Bacillus subtilis subsp. subtilis str. 168]	O	Post-translational modification, protein turnover, and chaperones
B. subtilis species	NP_388959.1	conserved hypothetical protein [Bacillus subtilis subsp. subtilis str. 168]	S	Function unknown
B. subtilis species	NP_388960.2	asparagine synthetase (sporulation related) [Bacillus subtilis subsp. subtilis str. 168]	E	Amino acid transport and metabolism
B. subtilis species	NP_388962.1	putative Na(+)-driven efflux transporter [Bacillus subtilis subsp. subtilis str. 168]	V	Defense mechanisms
B. subtilis species	NP_388963.1	putative transcriptional regulator (AraC/XylS family) [Bacillus subtilis subsp. subtilis str. 168]	K	Transcription
B. subtilis species	NP_388964.1	transcriptional repressor of iolX (LacI family) [Bacillus subtilis subsp. subtilis str. 168]	K	Transcription
B. subtilis species	NP_388965.1	scyllo-inositol 2-dehydrogenase (NAD(+)) [Bacillus subtilis subsp. subtilis str. 168]	S	Function unknown
B. subtilis species	NP_388966.2	putative enzyme regulator of activity [Bacillus subtilis subsp. subtilis str. 168]	S	Function unknown
B. subtilis species	NP_388967.1	putative aminoacid related metabolite efflux transporter [Bacillus subtilis subsp. subtilis str. 168]	S	Function unknown
B. subtilis species	NP_388968.2	putative PLP-dependent transcriptional regulator [Bacillus subtilis subsp. subtilis str. 168]	K	Transcription
B. subtilis species	NP_388970.1	conserved hypothetical protein [Bacillus subtilis subsp. subtilis str. 168]	S	Function unknown
B. subtilis species	NP_388971.1	putative acyl hydrolase or peroxidase [Bacillus subtilis subsp. subtilis str. 168]	I	Lipid transport and metabolism
B. subtilis species	NP_388982.1	bifunctional homocysteine S-methyltransferase using (R,S)AdoMet and methylenetetrahydrofolate reductase [NAD(P)H] [Bacillus subtilis subsp. subtilis str. 168]	E	Amino acid transport and metabolism
B. subtilis species	NP_388983.1	putative RNA or cyclic d-GMP binding protein [Bacillus subtilis subsp. subtilis str. 168]	S	Function unknown
B. subtilis species	NP_388992.1	fatty acid kinase fatty acid binding subunit B [Bacillus subtilis subsp. subtilis str. 168]	S	Function unknown
B. subtilis species	NP_388993.1	putative integral membrane protein [Bacillus subtilis subsp. subtilis str. 168]	S	Function unknown
B. subtilis species	NP_388994.1	intracellular proteinase inhibitor BsuPI [Bacillus subtilis subsp. subtilis str. 168]	S	Function unknown
B. subtilis species	NP_388995.1	5-amino-6-ribitylamino-2,4(1H, 3H)-pyrimidinedione 5'-phosphate phosphatase (promiscuous) [Bacillus subtilis subsp. subtilis str. 168]	S	Function unknown
B. subtilis species	NP_388996.1	putative carboxylesterase [Bacillus subtilis subsp. subtilis str. 168]	S	Function unknown
B. subtilis species	NP_388997.1	putative protein involved in Fe-S cluster assembly, PaaD-like [Bacillus subtilis subsp. subtilis str. 168]	S	Function unknown
B. subtilis species	NP_388999.3	putative FMN/FAD-binding oxidoreductase [Bacillus subtilis subsp. subtilis str. 168]	C	Energy production and conversion
B. subtilis species	NP_389001.2	N-acetylglutamate gamma-semialdehyde dehydrogenase [Bacillus subtilis subsp. subtilis str. 168]	E	Amino acid transport and metabolism
B. subtilis species	NP_389002.2	ornithine acetyltransferase; amino-acid acetyltransferase [Bacillus subtilis subsp. subtilis str. 168]	E	Amino acid transport and metabolism
B. subtilis species	NP_389003.1	N-acetylglutamate 5-phosphotransferase (acetylglutamate kinase) [Bacillus subtilis subsp. subtilis str. 168]	E	Amino acid transport and metabolism
B. subtilis species	NP_389004.2	N-acetylornithine aminotransferase [Bacillus subtilis subsp. subtilis str. 168]	E	Amino acid transport and metabolism
B. subtilis species	NP_389005.2	arginine-specific carbamoyl-phosphate synthetase (small subunit) [Bacillus subtilis subsp. subtilis str. 168]	F	Nucleotide transport and metabolism
B. subtilis species	NP_389006.3	arginine-specific carbamoyl-phosphate synthetase (large subunit) [Bacillus subtilis subsp. subtilis str. 168]	EF	Amino acid transport and metabolism
B. subtilis species	NP_389007.1	ornithine carbamoyltransferase [Bacillus subtilis subsp. subtilis str. 168]	E	Amino acid transport and metabolism
B. subtilis species	NP_389008.1	conserved hypothetical protein [Bacillus subtilis subsp. subtilis str. 168]	S	Function unknown
B. subtilis species	NP_389009.1	forespore targeted protein [Bacillus subtilis subsp. subtilis str. 168]	S	Function unknown
B. subtilis species	NP_389011.2	putative NAD(P) binding enzyme [Bacillus subtilis subsp. subtilis str. 168]	S	Function unknown
B. subtilis species	NP_389012.2	positive regulator of comK [Bacillus subtilis subsp. subtilis str. 168]	S	Function unknown
B. subtilis species	NP_389013.1	putative late competence gene [Bacillus subtilis subsp. subtilis str. 168]	S	Function unknown
B. subtilis species	NP_389014.1	spore coat protein [Bacillus subtilis subsp. subtilis str. 168]	S	Function unknown
B. subtilis species	NP_389015.1	beta-ketoacyl-acyl carrier protein synthase III 1 [Bacillus subtilis subsp. subtilis str. 168]	I	Lipid transport and metabolism
B. subtilis species	NP_389016.1	beta-ketoacyl-acyl carrier protein synthase II (involved in pimelate synthesis) [Bacillus subtilis subsp. subtilis str. 168]	I	Lipid transport and metabolism
B. subtilis species	NP_389017.1	conserved hypothetical protein [Bacillus subtilis subsp. subtilis str. 168]	O	Post-translational modification, protein turnover, and chaperones
B. subtilis species	NP_389018.1	oligopeptide ABC transporter (ATP-binding protein) [Bacillus subtilis subsp. subtilis str. 168]	P	Inorganic ion transport and metabolism
B. subtilis species	NP_389019.2	oligopeptide ABC transporter (ATP-binding protein) [Bacillus subtilis subsp. subtilis str. 168]	E	Amino acid transport and metabolism
B. subtilis species	NP_389023.1	putative sporulation nucleic acid binding protein [Bacillus subtilis subsp. subtilis str. 168]	S	Function unknown
B. subtilis species	NP_389024.1	tryptophanyl-tRNA synthetase [Bacillus subtilis subsp. subtilis str. 168]	J	Translation, ribosomal structure and biogenesis
B. subtilis species	NP_389025.1	oligopeptide ABC transporter (binding lipoprotein) [Bacillus subtilis subsp. subtilis str. 168]	E	Amino acid transport and metabolism
B. subtilis species	NP_389026.1	oligopeptide ABC transporter (permease) [Bacillus subtilis subsp. subtilis str. 168]	P	Inorganic ion transport and metabolism
B. subtilis species	NP_389027.1	oligopeptide ABC transporter (permease) [Bacillus subtilis subsp. subtilis str. 168]	EP	Amino acid transport and metabolism
B. subtilis species	NP_389028.1	oligopeptide ABC transporter (ATP-binding protein) [Bacillus subtilis subsp. subtilis str. 168]	P	Inorganic ion transport and metabolism
B. subtilis species	NP_389029.1	oligopeptide ABC transporter (ATP-binding protein) [Bacillus subtilis subsp. subtilis str. 168]	E	Amino acid transport and metabolism
B. subtilis species	NP_389030.2	putative exporter [Bacillus subtilis subsp. subtilis str. 168]	EGP	Amino acid transport and metabolism
B. subtilis species	NP_389031.2	putative thiol oxidation management factor; putative acetyltransferase [Bacillus subtilis subsp. subtilis str. 168]	K	Transcription
B. subtilis species	NP_389032.1	redox-sensitive regulator [Bacillus subtilis subsp. subtilis str. 168]	K	Transcription
B. subtilis species	NP_389033.1	putative membrane protein of unknown function [Bacillus subtilis subsp. subtilis str. 168]	P	Inorganic ion transport and metabolism
B. subtilis species	NP_389034.1	adaptor protein controlling oligomerization of the AAA+ protein ClpC [Bacillus subtilis subsp. subtilis str. 168]	NOT	Cell motility
B. subtilis species	NP_389035.1	protein involved in establishment of DNA transport in competence [Bacillus subtilis subsp. subtilis str. 168]	S	Function unknown
B. subtilis species	NP_389036.2	oligoendopeptidase F [Bacillus subtilis subsp. subtilis str. 168]	E	Amino acid transport and metabolism
B. subtilis species	NP_389037.2	thiol management effector of SpxA degradation [Bacillus subtilis subsp. subtilis str. 168]	Q	Secondary metabolites biosynthesis, transport, and catabolism
B. subtilis species	NP_389038.1	putative thiol management oxidoreductase component [Bacillus subtilis subsp. subtilis str. 168]	S	Function unknown
B. subtilis species	NP_389039.1	bifunctional muramidase and murein lytic transglycosylase [Bacillus subtilis subsp. subtilis str. 168]	M	Cell wall/membrane/envelope biogenesis
B. subtilis species	NP_389040.1	putative RNA/thiamine triphosphatase [Bacillus subtilis subsp. subtilis str. 168]	S	Function unknown
B. subtilis species	NP_389041.1	conserved protein of unknown function [Bacillus subtilis subsp. subtilis str. 168]	S	Function unknown
B. subtilis species	NP_389042.1	(p)ppGpp synthetase [Bacillus subtilis subsp. subtilis str. 168]	S	Function unknown
B. subtilis species	NP_389043.1	inorganic polyphosphate/ATP-NAD kinase (quinolate activated) [Bacillus subtilis subsp. subtilis str. 168]	G	Carbohydrate transport and metabolism
B. subtilis species	NP_389044.1	pseudouridylate synthase [Bacillus subtilis subsp. subtilis str. 168]	J	Translation, ribosomal structure and biogenesis
B. subtilis species	NP_389045.1	phosphorylated protein phosphatase E and diadenosine-polyphosphate hydrolase [Bacillus subtilis subsp. subtilis str. 168]	T	Signal transduction mechanisms
B. subtilis species	NP_389046.1	gated K+/H+ antiporter [Bacillus subtilis subsp. subtilis str. 168]	P	Inorganic ion transport and metabolism
B. subtilis species	NP_389047.1	thiaminase II [Bacillus subtilis subsp. subtilis str. 168]	K	Transcription
B. subtilis species	NP_389048.1	thiazole tautomerase [Bacillus subtilis subsp. subtilis str. 168]	H	Coenzyme transport and metabolism
B. subtilis species	NP_389049.1	FAD-dependent glycine oxidase [Bacillus subtilis subsp. subtilis str. 168]	E	Amino acid transport and metabolism
B. subtilis species	NP_389050.1	sulfur carrier for synthesis of hydroxyethylthiazole phosphate [Bacillus subtilis subsp. subtilis str. 168]	H	Coenzyme transport and metabolism
B. subtilis species	NP_389051.1	hydroxyethylthiazole phosphate synthetase (thiamine biosynthesis) [Bacillus subtilis subsp. subtilis str. 168]	H	Coenzyme transport and metabolism
B. subtilis species	NP_389052.1	adenylate transferase and sulfur transferase (thiamine biosynthesis) [Bacillus subtilis subsp. subtilis str. 168]	H	Coenzyme transport and metabolism
B. subtilis species	NP_389053.1	phosphomethylpyrimidine kinase, 4-amino-5-hydroxymethyl-2-methylpyrimidine and 4-amino-5-hydroxymethyl-2-methylpyrimidine pyrophosphate kinase [Bacillus subtilis subsp. subtilis str. 168]	H	Coenzyme transport and metabolism
B. subtilis species	NP_389054.2	enoyl-acyl carrier protein reductase [Bacillus subtilis subsp. subtilis str. 168]	I	Lipid transport and metabolism
B. subtilis species	NP_389055.1	spore outer coat protein [Bacillus subtilis subsp. subtilis str. 168]	S	Function unknown
B. subtilis species	NP_389056.1	spore coat protein (insoluble fraction, crust layer) [Bacillus subtilis subsp. subtilis str. 168]	S	Function unknown
B. subtilis species	NP_389057.1	outer spore coat protein (crust layer, insoluble fraction) [Bacillus subtilis subsp. subtilis str. 168]	S	Function unknown
B. subtilis species	NP_389061.1	sporulation-specific protein [Bacillus subtilis subsp. subtilis str. 168]	S	Function unknown
B. subtilis species	NP_389063.2	sporulation-specific protein needed for heat resistance [Bacillus subtilis subsp. subtilis str. 168]	S	Function unknown
B. subtilis species	NP_389064.3	putative ATP-dependent DNA helicase (sporulation associated) [Bacillus subtilis subsp. subtilis str. 168]	L	Replication, recombination and repair
B. subtilis species	NP_389066.1	putative acetyltransferase [Bacillus subtilis subsp. subtilis str. 168]	S	Function unknown
B. subtilis species	NP_389067.1	putative RNA ligase or phosphoesterase [Bacillus subtilis subsp. subtilis str. 168]	J	Translation, ribosomal structure and biogenesis
B. subtilis species	NP_389068.1	putative stress-related hydrolase [Bacillus subtilis subsp. subtilis str. 168]	P	Inorganic ion transport and metabolism
B. subtilis species	NP_389069.1	cystathionine gamma-synthase and O-acetylhomoserine thiolyase [Bacillus subtilis subsp. subtilis str. 168]	E	Amino acid transport and metabolism
B. subtilis species	NP_389070.1	cystathionine beta-lyase [Bacillus subtilis subsp. subtilis str. 168]	E	Amino acid transport and metabolism
B. subtilis species	NP_389071.1	putative ribosomal-protein-alanine N-acetyltransferase [Bacillus subtilis subsp. subtilis str. 168]	J	Translation, ribosomal structure and biogenesis
B. subtilis species	NP_389079.1	conserved hypothetical protein; phage island [Bacillus subtilis subsp. subtilis str. 168]	S	Function unknown
B. subtilis species	NP_389082.2	transcriptional DNA-binding activator [Bacillus subtilis subsp. subtilis str. 168]	GKT	Carbohydrate transport and metabolism
B. subtilis species	NP_389083.2	phosphotransferase system (PTS) mannose-specific enzyme IIBCA component [Bacillus subtilis subsp. subtilis str. 168]	G	Carbohydrate transport and metabolism
B. subtilis species	NP_389084.1	mannose-6 phosphate isomerase; cupin family [Bacillus subtilis subsp. subtilis str. 168]	G	Carbohydrate transport and metabolism
B. subtilis species	NP_389085.1	conserved hypothetical protein [Bacillus subtilis subsp. subtilis str. 168]	S	Function unknown
B. subtilis species	NP_389086.1	putative acetyltransferase [Bacillus subtilis subsp. subtilis str. 168]	J	Translation, ribosomal structure and biogenesis
B. subtilis species	NP_389087.2	putative spore coat protein [Bacillus subtilis subsp. subtilis str. 168]	S	Function unknown
B. subtilis species	NP_389088.1	cys-tRNApro deacetylase; tRNA editing [Bacillus subtilis subsp. subtilis str. 168]	S	Function unknown
B. subtilis species	NP_389089.1	conserved hypothetical protein [Bacillus subtilis subsp. subtilis str. 168]	S	Function unknown
B. subtilis species	NP_389090.2	minor protoheme IX farnesyltransferase 1 (heme O synthase) [Bacillus subtilis subsp. subtilis str. 168]	O	Post-translational modification, protein turnover, and chaperones
B. subtilis species	NP_389092.1	N-acetylmuramic acid deacetylase [Bacillus subtilis subsp. subtilis str. 168]	G	Carbohydrate transport and metabolism
B. subtilis species	NP_389093.1	conserved hypothetical protein [Bacillus subtilis subsp. subtilis str. 168]	S	Function unknown
B. subtilis species	NP_389094.1	conserved hypothetical protein [Bacillus subtilis subsp. subtilis str. 168]	S	Function unknown
B. subtilis species	NP_389095.2	conserved hypothetical protein [Bacillus subtilis subsp. subtilis str. 168]	O	Post-translational modification, protein turnover, and chaperones
B. subtilis species	NP_389096.1	conserved membrane protein [Bacillus subtilis subsp. subtilis str. 168]	T	Signal transduction mechanisms
B. subtilis species	NP_389097.1	putative exported protein [Bacillus subtilis subsp. subtilis str. 168]	S	Function unknown
B. subtilis species	NP_389099.1	conserved hypothetical protein [Bacillus subtilis subsp. subtilis str. 168]	S	Function unknown
B. subtilis species	NP_389101.2	putative ADP-ribose pyrophosphatase [Bacillus subtilis subsp. subtilis str. 168]	F	Nucleotide transport and metabolism
B. subtilis species	NP_389102.1	hypothetical protein BSU_12200 [Bacillus subtilis subsp. subtilis str. 168]	S	Function unknown
B. subtilis species	NP_389103.1	cytochrome P450 CYP109B1, monooxygenase [Bacillus subtilis subsp. subtilis str. 168]	C	Energy production and conversion
B. subtilis species	NP_389104.1	polyphenols TDP-rhamnosyltransferase, promiscuous [Bacillus subtilis subsp. subtilis str. 168]	CG	Energy production and conversion
B. subtilis species	NP_389105.1	putative enzyme [Bacillus subtilis subsp. subtilis str. 168]	H	Coenzyme transport and metabolism
B. subtilis species	NP_389106.1	putative ABC transporter (permease) [Bacillus subtilis subsp. subtilis str. 168]	S	Function unknown
B. subtilis species	NP_389107.1	putative ABC transporter (ATP-binding protein) [Bacillus subtilis subsp. subtilis str. 168]	P	Inorganic ion transport and metabolism
B. subtilis species	NP_389108.1	putative permease [Bacillus subtilis subsp. subtilis str. 168]	EG	Amino acid transport and metabolism
B. subtilis species	NP_389110.1	conserved hypothetical protein [Bacillus subtilis subsp. subtilis str. 168]	S	Function unknown
B. subtilis species	NP_389111.1	NADH dehydrogenase [Bacillus subtilis subsp. subtilis str. 168]	C	Energy production and conversion
B. subtilis species	NP_389112.1	galacturonate isomerase [Bacillus subtilis subsp. subtilis str. 168]	G	Carbohydrate transport and metabolism
B. subtilis species	NP_389113.1	putative Na+:altronate/mannonate symporter [Bacillus subtilis subsp. subtilis str. 168]	G	Carbohydrate transport and metabolism
B. subtilis species	NP_389114.1	putative oxidoreductase [Bacillus subtilis subsp. subtilis str. 168]	C	Energy production and conversion
B. subtilis species	NP_389115.1	putative oxidoreductase [Bacillus subtilis subsp. subtilis str. 168]	E	Amino acid transport and metabolism
B. subtilis species	NP_389116.1	D-mannonate dehydratase [Bacillus subtilis subsp. subtilis str. 168]	G	Carbohydrate transport and metabolism
B. subtilis species	NP_389117.1	fructuronate reductase [Bacillus subtilis subsp. subtilis str. 168]	IQ	Lipid transport and metabolism
B. subtilis species	NP_389118.1	hexuronate transporter [Bacillus subtilis subsp. subtilis str. 168]	G	Carbohydrate transport and metabolism
B. subtilis species	NP_389119.1	transcriptional regulator (LacI family) [Bacillus subtilis subsp. subtilis str. 168]	K	Transcription
B. subtilis species	NP_389120.1	tagaturonate reductase (altronate oxidoreductase) [Bacillus subtilis subsp. subtilis str. 168]	G	Carbohydrate transport and metabolism
B. subtilis species	NP_389121.2	altronate dehydratase [Bacillus subtilis subsp. subtilis str. 168]	G	Carbohydrate transport and metabolism
B. subtilis species	NP_389122.1	putative permease [Bacillus subtilis subsp. subtilis str. 168]	S	Function unknown
B. subtilis species	NP_389123.1	putative DNA-binding protein [Bacillus subtilis subsp. subtilis str. 168]	S	Function unknown
B. subtilis species	NP_389125.1	response regulator aspartate phosphatase [Bacillus subtilis subsp. subtilis str. 168]	S	Function unknown
B. subtilis species	NP_389126.1	secreted inhibitor of the activity of phosphatase RapA (quorum sensing) [Bacillus subtilis subsp. subtilis str. 168]	S	Function unknown
B. subtilis species	NP_389128.1	phage PBSX; N-acetylmuramoyl-L-alanine amidase [Bacillus subtilis subsp. subtilis str. 168]	M	Cell wall/membrane/envelope biogenesis
B. subtilis species	NP_389129.1	phage PBSX; conserved hypothetical protein [Bacillus subtilis subsp. subtilis str. 168]	S	Function unknown
B. subtilis species	NP_389130.1	phage PBSX; gamma-polyglutamate hydrolase [Bacillus subtilis subsp. subtilis str. 168]	S	Function unknown
B. subtilis species	NP_389131.2	phage PBSX; manganese-containing peroxidase [Bacillus subtilis subsp. subtilis str. 168]	P	Inorganic ion transport and metabolism
B. subtilis species	NP_389132.3	phage PBSX; putative peptidase [Bacillus subtilis subsp. subtilis str. 168]	E	Amino acid transport and metabolism
B. subtilis species	NP_389133.1	phage PBSX transcriptional regulator [Bacillus subtilis subsp. subtilis str. 168]	K	Transcription
B. subtilis species	NP_389134.2	phage PBSX; conserved hypothetical protein [Bacillus subtilis subsp. subtilis str. 168]	K	Transcription
B. subtilis species	NP_389135.2	phage PBSX; putative DNA binding protein [Bacillus subtilis subsp. subtilis str. 168]	L	Replication, recombination and repair
B. subtilis species	NP_389136.1	phage PBSX; conserved hypothetical protein [Bacillus subtilis subsp. subtilis str. 168]	S	Function unknown
B. subtilis species	NP_389137.1	phage PBSX; conserved protein of unknown function [Bacillus subtilis subsp. subtilis str. 168]	S	Function unknown
B. subtilis species	NP_389138.1	phage PBSX; putative RNA polymerase PBSX sigma factor-like [Bacillus subtilis subsp. subtilis str. 168]	K	Transcription
B. subtilis species	NP_389139.1	phage PBSX; prophage terminase (small subunit) [Bacillus subtilis subsp. subtilis str. 168]	L	Replication, recombination and repair
B. subtilis species	NP_389140.1	phage PBSX; prophage terminase (large subunit) [Bacillus subtilis subsp. subtilis str. 168]	S	Function unknown
B. subtilis species	NP_389141.2	phage PBSX; phage capsid portal protein [Bacillus subtilis subsp. subtilis str. 168]	S	Function unknown
B. subtilis species	NP_389142.2	phage PBSX; conserved hypothetical protein [Bacillus subtilis subsp. subtilis str. 168]	L	Replication, recombination and repair
B. subtilis species	NP_389143.1	phage PBSX; putative phage chromosome binding protein [Bacillus subtilis subsp. subtilis str. 168]	S	Function unknown
B. subtilis species	NP_389144.1	phage PBSX; conserved hypothetical protein [Bacillus subtilis subsp. subtilis str. 168]	S	Function unknown
B. subtilis species	NP_389145.1	phage PBSX; conserved hypothetical protein [Bacillus subtilis subsp. subtilis str. 168]	S	Function unknown
B. subtilis species	NP_389146.1	phage PBSX; conserved hypothetical protein [Bacillus subtilis subsp. subtilis str. 168]	S	Function unknown
B. subtilis species	NP_389147.2	phage PBSX; conserved hypothetical protein [Bacillus subtilis subsp. subtilis str. 168]	S	Function unknown
B. subtilis species	NP_389148.1	phage PBSX; conserved hypothetical protein [Bacillus subtilis subsp. subtilis str. 168]	S	Function unknown
B. subtilis species	NP_389149.2	phage PBSX; conserved hypothetical protein [Bacillus subtilis subsp. subtilis str. 168]	S	Function unknown
B. subtilis species	NP_389152.1	phage PBSX; conserved hypothetical protein [Bacillus subtilis subsp. subtilis str. 168]	G	Carbohydrate transport and metabolism
B. subtilis species	NP_389153.1	phage PBSX; conserved hypothetical protein [Bacillus subtilis subsp. subtilis str. 168]	S	Function unknown
B. subtilis species	NP_389154.1	phage PBSX; conserved hypothetical protein [Bacillus subtilis subsp. subtilis str. 168]	S	Function unknown
B. subtilis species	NP_389155.1	phage PBSX; putative base plate assembly protein [Bacillus subtilis subsp. subtilis str. 168]	S	Function unknown
B. subtilis species	NP_389156.1	phage PBSX; conserved hypothetical protein [Bacillus subtilis subsp. subtilis str. 168]	S	Function unknown
B. subtilis species	NP_389159.1	phage PBSX; conserved hypothetical protein [Bacillus subtilis subsp. subtilis str. 168]	S	Function unknown
B. subtilis species	NP_389160.1	phage PBSX; conserved hypothetical protein [Bacillus subtilis subsp. subtilis str. 168]	S	Function unknown
B. subtilis species	NP_389161.2	phage PBSX; lytic exoenzyme [Bacillus subtilis subsp. subtilis str. 168]	S	Function unknown
B. subtilis species	NP_389162.1	phage PBSX; putative enzyme [Bacillus subtilis subsp. subtilis str. 168]	S	Function unknown
B. subtilis species	NP_389163.1	phage PBSX; holin [Bacillus subtilis subsp. subtilis str. 168]	S	Function unknown
B. subtilis species	NP_389164.1	phage PBSX; N-acetylmuramoyl-L-alanine amidase [Bacillus subtilis subsp. subtilis str. 168]	M	Cell wall/membrane/envelope biogenesis
B. subtilis species	NP_389165.1	three-component apoptotic control system component B (antitoxin B) [Bacillus subtilis subsp. subtilis str. 168]	S	Function unknown
B. subtilis species	NP_389166.1	three-component apoptosis factor (ABC toxin/antitoxin/antitoxin system) [Bacillus subtilis subsp. subtilis str. 168]	S	Function unknown
B. subtilis species	NP_389167.2	putative low-affinity inorganic phosphate transporter [Bacillus subtilis subsp. subtilis str. 168]	P	Inorganic ion transport and metabolism
B. subtilis species	NP_389168.1	putative PitB transporter accessory protein [Bacillus subtilis subsp. subtilis str. 168]	P	Inorganic ion transport and metabolism
B. subtilis species	NP_389169.1	serine / threonine exchanger [Bacillus subtilis subsp. subtilis str. 168]	E	Amino acid transport and metabolism
B. subtilis species	NP_389170.1	hydroquinone-specific extradiol dioxygenase [Bacillus subtilis subsp. subtilis str. 168]	E	Amino acid transport and metabolism
B. subtilis species	NP_389171.2	putative membrane glycosyl transferase [Bacillus subtilis subsp. subtilis str. 168]	M	Cell wall/membrane/envelope biogenesis
B. subtilis species	NP_389172.2	putative glycosyltransferase [Bacillus subtilis subsp. subtilis str. 168]	M	Cell wall/membrane/envelope biogenesis
B. subtilis species	NP_389173.2	membrane bound serine protease Do, quality control protease and chaperone (heat-shock protein) [Bacillus subtilis subsp. subtilis str. 168]	O	Post-translational modification, protein turnover, and chaperones
B. subtilis species	NP_389174.1	redundant pyrroline-5-carboxylate reductase [Bacillus subtilis subsp. subtilis str. 168]	E	Amino acid transport and metabolism
B. subtilis species	NP_389175.2	D-alanyl-aminopeptidase [Bacillus subtilis subsp. subtilis str. 168]	E	Amino acid transport and metabolism
B. subtilis species	NP_389176.1	dipeptide ABC transporter (permease) [Bacillus subtilis subsp. subtilis str. 168]	P	Inorganic ion transport and metabolism
B. subtilis species	NP_389177.1	dipeptide ABC transporter (permease) [Bacillus subtilis subsp. subtilis str. 168]	EP	Amino acid transport and metabolism
B. subtilis species	NP_389178.1	dipeptide ABC transporter (ATP-binding subunit) [Bacillus subtilis subsp. subtilis str. 168]	P	Inorganic ion transport and metabolism
B. subtilis species	NP_389179.2	dipeptide ABC transporter (dipeptide-binding lipoprotein) [Bacillus subtilis subsp. subtilis str. 168]	E	Amino acid transport and metabolism
B. subtilis species	NP_389180.2	muropeptide L,D-carboxypeptidase [Bacillus subtilis subsp. subtilis str. 168]	V	Defense mechanisms
B. subtilis species	NP_389181.1	L-Ala-D/L-Glu epimerase [Bacillus subtilis subsp. subtilis str. 168]	M	Cell wall/membrane/envelope biogenesis
B. subtilis species	NP_389182.2	gamma-D-glutamyl-L-diaminoacid endopeptidase [Bacillus subtilis subsp. subtilis str. 168]	M	Cell wall/membrane/envelope biogenesis
B. subtilis species	NP_389183.2	putative cell wall oligopeptide ABC transporter (ATP binding protein) [Bacillus subtilis subsp. subtilis str. 168]	E	Amino acid transport and metabolism
B. subtilis species	NP_389184.1	6-phosphogluconolactonase [Bacillus subtilis subsp. subtilis str. 168]	G	Carbohydrate transport and metabolism
B. subtilis species	NP_389186.2	promiscuous acyl-CoA thioesterase [Bacillus subtilis subsp. subtilis str. 168]	I	Lipid transport and metabolism
B. subtilis species	NP_389187.1	flavohemoglobin [Bacillus subtilis subsp. subtilis str. 168]	C	Energy production and conversion
B. subtilis species	NP_389189.1	conserved membrane protein of unknown function [Bacillus subtilis subsp. subtilis str. 168]	S	Function unknown
B. subtilis species	NP_389190.1	conserved hypothetical protein [Bacillus subtilis subsp. subtilis str. 168]	S	Function unknown
B. subtilis species	NP_389191.1	putative N-acetyltransferase [Bacillus subtilis subsp. subtilis str. 168]	J	Translation, ribosomal structure and biogenesis
B. subtilis species	NP_389192.1	guanidinium efflux transporter subunit [Bacillus subtilis subsp. subtilis str. 168]	P	Inorganic ion transport and metabolism
B. subtilis species	NP_389193.1	guanidinium efflux transporter subunit [Bacillus subtilis subsp. subtilis str. 168]	P	Inorganic ion transport and metabolism
B. subtilis species	NP_389194.2	formyltetrahydrofolate hydrolase [Bacillus subtilis subsp. subtilis str. 168]	F	Nucleotide transport and metabolism
B. subtilis species	NP_389195.2	glutamate 5-kinase [Bacillus subtilis subsp. subtilis str. 168]	E	Amino acid transport and metabolism
B. subtilis species	NP_389196.2	gamma-glutamyl phosphate reductase [Bacillus subtilis subsp. subtilis str. 168]	E	Amino acid transport and metabolism
B. subtilis species	NP_389197.1	peroxiredoxin [Bacillus subtilis subsp. subtilis str. 168]	O	Post-translational modification, protein turnover, and chaperones
B. subtilis species	NP_389198.1	transcriptional regulator sensing organic peroxides [Bacillus subtilis subsp. subtilis str. 168]	K	Transcription
B. subtilis species	NP_389199.1	organic hydroperoxide resistance reductase B [Bacillus subtilis subsp. subtilis str. 168]	O	Post-translational modification, protein turnover, and chaperones
B. subtilis species	NP_389200.1	guanine deaminase [Bacillus subtilis subsp. subtilis str. 168]	FJ	Nucleotide transport and metabolism
B. subtilis species	NP_389201.2	cobalamin-independent methionine synthase [Bacillus subtilis subsp. subtilis str. 168]	E	Amino acid transport and metabolism
B. subtilis species	NP_389202.1	intracellular serine protease [Bacillus subtilis subsp. subtilis str. 168]	O	Post-translational modification, protein turnover, and chaperones
B. subtilis species	NP_389203.1	component of the anxiosome (stressosome) [Bacillus subtilis subsp. subtilis str. 168]	T	Signal transduction mechanisms
B. subtilis species	NP_389204.1	thiamine transporter, transmembrane T component [Bacillus subtilis subsp. subtilis str. 168]	P	Inorganic ion transport and metabolism
B. subtilis species	NP_389205.2	thiamine ABC transporter (ATP-binding subunit) [Bacillus subtilis subsp. subtilis str. 168]	P	Inorganic ion transport and metabolism
B. subtilis species	NP_389206.2	thiamine transporter, permease component [Bacillus subtilis subsp. subtilis str. 168]	S	Function unknown
B. subtilis species	NP_389207.1	thiamine-binding protein (oxidation stress protein) [Bacillus subtilis subsp. subtilis str. 168]	S	Function unknown
B. subtilis species	NP_389208.1	two-component response regulator [YkoH] [Bacillus subtilis subsp. subtilis str. 168]	T	Signal transduction mechanisms
B. subtilis species	NP_389209.1	two-component sensor histidine kinase [YkoG] [Bacillus subtilis subsp. subtilis str. 168]	T	Signal transduction mechanisms
B. subtilis species	NP_389210.1	conserved membrane protein of unknown function [Bacillus subtilis subsp. subtilis str. 168]	S	Function unknown
B. subtilis species	NP_389211.1	putative exported protein [Bacillus subtilis subsp. subtilis str. 168]	S	Function unknown
B. subtilis species	NP_389212.1	conserved hypothetical protein [Bacillus subtilis subsp. subtilis str. 168]	S	Function unknown
B. subtilis species	NP_389213.1	magnesium transporter [Bacillus subtilis subsp. subtilis str. 168]	P	Inorganic ion transport and metabolism
B. subtilis species	NP_389214.1	nitrogen sensing transcriptional regulator [Bacillus subtilis subsp. subtilis str. 168]	K	Transcription
B. subtilis species	NP_389215.1	conserved protein of unknown function [Bacillus subtilis subsp. subtilis str. 168]	S	Function unknown
B. subtilis species	NP_389216.1	conserved protein of unknown function [Bacillus subtilis subsp. subtilis str. 168]	S	Function unknown
B. subtilis species	NP_389217.1	putative transcriptional regulator (MarR family) [Bacillus subtilis subsp. subtilis str. 168]	K	Transcription
B. subtilis species	NP_389218.2	putative glycosyltransferase [Bacillus subtilis subsp. subtilis str. 168]	M	Cell wall/membrane/envelope biogenesis
B. subtilis species	NP_389219.2	conserved hypothetical protein [Bacillus subtilis subsp. subtilis str. 168]	G	Carbohydrate transport and metabolism
B. subtilis species	NP_389220.1	putative metallophosphoesterase [Bacillus subtilis subsp. subtilis str. 168]	S	Function unknown
B. subtilis species	NP_389221.1	putative integral membrane protein [Bacillus subtilis subsp. subtilis str. 168]	S	Function unknown
B. subtilis species	NP_389222.1	putative glycosyltransferase [Bacillus subtilis subsp. subtilis str. 168]	M	Cell wall/membrane/envelope biogenesis
B. subtilis species	NP_389223.1	ATP-dependent DNA ligase subunit; 5'-2-deoxyribose-5-phosphate (dRP) lyase [Bacillus subtilis subsp. subtilis str. 168]	L	Replication, recombination and repair
B. subtilis species	NP_389224.1	ATP-dependent DNA ligase subunit Ku; AP/deoxyribose 5'-phosphate (5'-dRP)-lyase [Bacillus subtilis subsp. subtilis str. 168]	L	Replication, recombination and repair
B. subtilis species	NP_389226.1	putative integral membrane protein [Bacillus subtilis subsp. subtilis str. 168]	S	Function unknown
B. subtilis species	NP_389227.1	putative manganese-related ion transporter [Bacillus subtilis subsp. subtilis str. 168]	P	Inorganic ion transport and metabolism
B. subtilis species	NP_389228.1	RNA polymerase sigma factor (heat stress responsive) [Bacillus subtilis subsp. subtilis str. 168]	K	Transcription
B. subtilis species	NP_389229.1	sigmaI modulating factor [Bacillus subtilis subsp. subtilis str. 168]	S	Function unknown
B. subtilis species	NP_389230.1	small acid-soluble spore protein (alpha/beta-type SASP) [Bacillus subtilis subsp. subtilis str. 168]	S	Function unknown
B. subtilis species	NP_389231.1	regulator of quality control [Bacillus subtilis subsp. subtilis str. 168]	S	Function unknown
B. subtilis species	NP_389234.1	conserved protein of unknown function [Bacillus subtilis subsp. subtilis str. 168]	S	Function unknown
B. subtilis species	NP_389235.1	putative integral membrane protein; putative acyltransferase [Bacillus subtilis subsp. subtilis str. 168]	G	Carbohydrate transport and metabolism
B. subtilis species	NP_389236.1	two-component sensor histidine kinase [Bacillus subtilis subsp. subtilis str. 168]	T	Signal transduction mechanisms
B. subtilis species	NP_389237.1	O6-alkylguanine DNA alkyltransferase [Bacillus subtilis subsp. subtilis str. 168]	L	Replication, recombination and repair
B. subtilis species	NP_389238.1	methylthioribose-1-phosphate isomerase (methionine salvage pathway) [Bacillus subtilis subsp. subtilis str. 168]	E	Amino acid transport and metabolism
B. subtilis species	NP_389239.2	methylthioribose kinase (methionine salvage pathway, promiscuous) [Bacillus subtilis subsp. subtilis str. 168]	F	Nucleotide transport and metabolism
B. subtilis species	NP_389240.1	ketoglutaramate omega-amidase [Bacillus subtilis subsp. subtilis str. 168]	S	Function unknown
B. subtilis species	NP_389241.1	methionine-glutamine aminotransferase [Bacillus subtilis subsp. subtilis str. 168]	E	Amino acid transport and metabolism
B. subtilis species	NP_389242.2	2,3-diketo-5-methylthiopentyl-1-phosphate enolase (DK-MTP-1-P enolase) [Bacillus subtilis subsp. subtilis str. 168]	G	Carbohydrate transport and metabolism
B. subtilis species	NP_389243.1	2-hydroxy-3-keto-5-methylthiopentenyl-1-phosphatephosphatase (HK-MTPenyl-1-P phosphatase) [Bacillus subtilis subsp. subtilis str. 168]	E	Amino acid transport and metabolism
B. subtilis species	NP_389244.1	methylthioribulose-1-phosphate dehydratase (MTRu-1-P dehydratase) [Bacillus subtilis subsp. subtilis str. 168]	E	Amino acid transport and metabolism
B. subtilis species	NP_389245.1	acireductone dioxygenase (Ni2+ or Fe2+-requiring) [Bacillus subtilis subsp. subtilis str. 168]	S	Function unknown
B. subtilis species	NP_389246.1	conserved hypothetical protein [Bacillus subtilis subsp. subtilis str. 168]	S	Function unknown
B. subtilis species	NP_389247.1	negative regulatory phosphatase acting on Spo0A-P (sporulation) [Bacillus subtilis subsp. subtilis str. 168]	S	Function unknown
B. subtilis species	NP_389249.1	histidine kinase phosphorylating Spo0A [Bacillus subtilis subsp. subtilis str. 168]	T	Signal transduction mechanisms
B. subtilis species	NP_389250.1	transcriptional regulator (MarR family) [Bacillus subtilis subsp. subtilis str. 168]	K	Transcription
B. subtilis species	NP_389251.1	motility protein B; MotB component of the H+-coupled stator flagellum complex [Bacillus subtilis subsp. subtilis str. 168]	N	Cell motility
B. subtilis species	NP_389252.1	motility protein A; MotA component of the H+-coupled stator flagellum complex [Bacillus subtilis subsp. subtilis str. 168]	N	Cell motility
B. subtilis species	NP_389253.1	ATP-dependent Clp protease (class III stress gene) [Bacillus subtilis subsp. subtilis str. 168]	O	Post-translational modification, protein turnover, and chaperones
B. subtilis species	NP_389254.1	putative transporter [Bacillus subtilis subsp. subtilis str. 168]	S	Function unknown
B. subtilis species	NP_389255.1	pre-queuosine 0 synthase [Bacillus subtilis subsp. subtilis str. 168]	F	Nucleotide transport and metabolism
B. subtilis species	NP_389256.1	6-carboxy-5,6,7,8-tetrahydropterin synthase; queuosine biosynthesis [Bacillus subtilis subsp. subtilis str. 168]	H	Coenzyme transport and metabolism
B. subtilis species	NP_389257.1	7-carboxy-7-deazaguanine synthase [Bacillus subtilis subsp. subtilis str. 168]	H	Coenzyme transport and metabolism
B. subtilis species	NP_389258.1	NADPH-dependent 7-cyano-7-deazaguanine reductase [Bacillus subtilis subsp. subtilis str. 168]	S	Function unknown
B. subtilis species	NP_389264.2	conserved protein of unknown function (HGT island) [Bacillus subtilis subsp. subtilis str. 168]	S	Function unknown
B. subtilis species	NP_389265.1	cell wall hydrolase related to spore cortex-lytic enzymes [Bacillus subtilis subsp. subtilis str. 168]	M	Cell wall/membrane/envelope biogenesis
B. subtilis species	NP_389266.1	spore membrane protein involved in germination [Bacillus subtilis subsp. subtilis str. 168]	S	Function unknown
B. subtilis species	NP_389267.1	spore-specific thiol-disulfide oxidoreductase (SpoVD maturation) [Bacillus subtilis subsp. subtilis str. 168]	CO	Energy production and conversion
B. subtilis species	NP_389268.1	Fe(II) efflux transporter possibly involved in copper(II) uptake [Bacillus subtilis subsp. subtilis str. 168]	P	Inorganic ion transport and metabolism
B. subtilis species	NP_389269.1	Xaa-Pro Xaa-Pro-Xaa di-tri-peptidase used in osmoprotection [Bacillus subtilis subsp. subtilis str. 168]	E	Amino acid transport and metabolism
B. subtilis species	NP_389270.1	putative transcriptional regulator (LacI family) [Bacillus subtilis subsp. subtilis str. 168]	K	Transcription
B. subtilis species	NP_389271.2	transcriptional antiterminator (BglG family) [Bacillus subtilis subsp. subtilis str. 168]	K	Transcription
B. subtilis species	NP_389272.1	phosphotransferase system (PTS) glucose-specific enzyme IICBA component [Bacillus subtilis subsp. subtilis str. 168]	G	Carbohydrate transport and metabolism
B. subtilis species	NP_389273.1	histidine-containing phosphocarrier protein of the phosphotransferase system (PTS) (HPr protein) [Bacillus subtilis subsp. subtilis str. 168]	G	Carbohydrate transport and metabolism
B. subtilis species	NP_389274.2	phosphotransferase system (PTS) enzyme I [Bacillus subtilis subsp. subtilis str. 168]	G	Carbohydrate transport and metabolism
B. subtilis species	NP_389275.1	TRAP-like transcriptional negative regulator of spore photoproduct lyase [Bacillus subtilis subsp. subtilis str. 168]	S	Function unknown
B. subtilis species	NP_389276.1	spore photoproduct (thymine dimer) lyase [Bacillus subtilis subsp. subtilis str. 168]	L	Replication, recombination and repair
B. subtilis species	NP_389277.2	putative acetyltransferase / amidohydrolase [Bacillus subtilis subsp. subtilis str. 168]	K	Transcription
B. subtilis species	NP_389278.2	methyl-accepting chemotaxis protein [Bacillus subtilis subsp. subtilis str. 168]	NT	Cell motility
B. subtilis species	NP_389279.1	beta-hydroxyacid dehydrogenase (acts on 3-hydroxypropionate with NADP) [Bacillus subtilis subsp. subtilis str. 168]	I	Lipid transport and metabolism
B. subtilis species	NP_389281.2	penicillin-binding enzyme for formation of rod-shaped peptidoglycan cell wall [Bacillus subtilis subsp. subtilis str. 168]	M	Cell wall/membrane/envelope biogenesis
B. subtilis species	NP_389282.1	sporulation-specific ATP-dependent protein histidine kinase [Bacillus subtilis subsp. subtilis str. 168]	T	Signal transduction mechanisms
B. subtilis species	NP_389283.2	N-acetyl-L,L-diaminopimelate aminotransferase [Bacillus subtilis subsp. subtilis str. 168]	E	Amino acid transport and metabolism
B. subtilis species	NP_389284.1	coupling protein and response regulator for CheA activity in response to attractants (chemotaxis) [Bacillus subtilis subsp. subtilis str. 168]	T	Signal transduction mechanisms
B. subtilis species	NP_389285.1	regulator of transcription factor ComK function via modulation of mRNA stability [Bacillus subtilis subsp. subtilis str. 168]	S	Function unknown
B. subtilis species	NP_389286.2	putative transporter [Bacillus subtilis subsp. subtilis str. 168]	EGP	Amino acid transport and metabolism
B. subtilis species	NP_389287.1	murein L,D-transpeptidase [Bacillus subtilis subsp. subtilis str. 168]	S	Function unknown
B. subtilis species	NP_389288.2	exported metallophosphoesterase (Mn2+ and Zn2+) [Bacillus subtilis subsp. subtilis str. 168]	S	Function unknown
B. subtilis species	NP_389289.1	putative 2,4-dienoyl-CoA reductase [Bacillus subtilis subsp. subtilis str. 168]	IQ	Lipid transport and metabolism
B. subtilis species	NP_389292.1	putative cyclic-di-GMP receptor (no phosphodiesterase activity) [Bacillus subtilis subsp. subtilis str. 168]	T	Signal transduction mechanisms
B. subtilis species	NP_389293.1	putative RNA-specific modification enzyme subunit [Bacillus subtilis subsp. subtilis str. 168]	S	Function unknown
B. subtilis species	NP_389294.1	putative RNA-binding enzyme component [Bacillus subtilis subsp. subtilis str. 168]	S	Function unknown
B. subtilis species	NP_389295.1	regulator of AbrB repressor [Bacillus subtilis subsp. subtilis str. 168]	S	Function unknown
B. subtilis species	NP_389296.1	putative RNA-binding protein [Bacillus subtilis subsp. subtilis str. 168]	S	Function unknown
B. subtilis species	NP_389297.1	transcriptional repressor of citB and citZ [Bacillus subtilis subsp. subtilis str. 168]	K	Transcription
B. subtilis species	NP_389298.1	short-chain flavodoxin (acts in lipid desaturation) [Bacillus subtilis subsp. subtilis str. 168]	C	Energy production and conversion
B. subtilis species	NP_389299.1	conserved hypothetical protein [Bacillus subtilis subsp. subtilis str. 168]	S	Function unknown
B. subtilis species	NP_389300.2	short-chain flavodoxin [Bacillus subtilis subsp. subtilis str. 168]	C	Energy production and conversion
B. subtilis species	NP_389301.2	tetrahydrodipicolinate N-acetyltransferase [Bacillus subtilis subsp. subtilis str. 168]	E	Amino acid transport and metabolism
B. subtilis species	NP_389302.1	N-acetyl-diaminopimelate deacetylase [Bacillus subtilis subsp. subtilis str. 168]	E	Amino acid transport and metabolism
B. subtilis species	NP_389303.1	conserved hypothetical protein [Bacillus subtilis subsp. subtilis str. 168]	S	Function unknown
B. subtilis species	NP_389304.2	small-conductance mechanosensitive channel [Bacillus subtilis subsp. subtilis str. 168]	M	Cell wall/membrane/envelope biogenesis
B. subtilis species	NP_389305.1	biofilm-specific peroxidase; 2-cys peroxiredoxin [Bacillus subtilis subsp. subtilis str. 168]	O	Post-translational modification, protein turnover, and chaperones
B. subtilis species	NP_389306.2	thiol-disulfide oxidoreductase [Bacillus subtilis subsp. subtilis str. 168]	CO	Energy production and conversion
B. subtilis species	NP_389307.1	repressor of comK [Bacillus subtilis subsp. subtilis str. 168]	K	Transcription
B. subtilis species	NP_389308.1	spore protein cse15 [Bacillus subtilis subsp. subtilis str. 168]	S	Function unknown
B. subtilis species	NP_389309.1	molybdopterin-guanine dinucleotide biosynthesis protein A [Bacillus subtilis subsp. subtilis str. 168]	H	Coenzyme transport and metabolism
B. subtilis species	NP_389310.1	molybdopterin biosynthesis adenylyltransferase [Bacillus subtilis subsp. subtilis str. 168]	H	Coenzyme transport and metabolism
B. subtilis species	NP_389311.1	molybdate to molybdopterin ligation enzyme [Bacillus subtilis subsp. subtilis str. 168]	H	Coenzyme transport and metabolism
B. subtilis species	NP_389312.1	molybdopterin-guanine dinucleotide biosynthesis protein B [Bacillus subtilis subsp. subtilis str. 168]	H	Coenzyme transport and metabolism
B. subtilis species	NP_389313.1	molybdopterin synthase (large subunit) [Bacillus subtilis subsp. subtilis str. 168]	H	Coenzyme transport and metabolism
B. subtilis species	NP_389314.1	molybdopterin synthase (small subunit) [Bacillus subtilis subsp. subtilis str. 168]	H	Coenzyme transport and metabolism
B. subtilis species	NP_389316.1	putative ABC transporter (ATP-binding protein) [Bacillus subtilis subsp. subtilis str. 168]	V	Defense mechanisms
B. subtilis species	NP_389317.1	subunit of permease exporting the starvation-induced killing protein [Bacillus subtilis subsp. subtilis str. 168]	S	Function unknown
B. subtilis species	NP_389318.1	subunit of efflux permease exporting the starvation-induced killing protein [Bacillus subtilis subsp. subtilis str. 168]	M	Cell wall/membrane/envelope biogenesis
B. subtilis species	NP_389319.1	subunit of efflux permease exporting the starvation-induced killing protein (ATP-binding protein) [Bacillus subtilis subsp. subtilis str. 168]	V	Defense mechanisms
B. subtilis species	NP_389320.1	permease subunit exporting Sporulation-Delaying Protein [Bacillus subtilis subsp. subtilis str. 168]	V	Defense mechanisms
B. subtilis species	NP_389321.1	transcriptional regulator (DeoR family) [Bacillus subtilis subsp. subtilis str. 168]	K	Transcription
B. subtilis species	NP_389322.1	fructose-1-phosphate kinase [Bacillus subtilis subsp. subtilis str. 168]	G	Carbohydrate transport and metabolism
B. subtilis species	NP_389323.1	phosphotransferase system (PTS) fructose-specific enzyme IIABC component [Bacillus subtilis subsp. subtilis str. 168]	GT	Carbohydrate transport and metabolism
B. subtilis species	NP_389324.1	type I signal peptidase [Bacillus subtilis subsp. subtilis str. 168]	U	Intracellular trafficking, secretion, and vesicular transport
B. subtilis species	NP_389325.1	putative membrane protein of unknown function [Bacillus subtilis subsp. subtilis str. 168]	S	Function unknown
B. subtilis species	NP_389326.1	putative energy-sensing inhibitor of translation [Bacillus subtilis subsp. subtilis str. 168]	S	Function unknown
B. subtilis species	NP_389327.1	2-dehydropantoate reductase [Bacillus subtilis subsp. subtilis str. 168]	H	Coenzyme transport and metabolism
B. subtilis species	NP_389328.1	aminopeptidase [Bacillus subtilis subsp. subtilis str. 168]	E	Amino acid transport and metabolism
B. subtilis species	NP_389329.1	conserved hypothetical protein [Bacillus subtilis subsp. subtilis str. 168]	S	Function unknown
B. subtilis species	NP_389330.1	cell-shape determining protein [Bacillus subtilis subsp. subtilis str. 168]	D	Cell cycle control, cell division, chromosome partitioning
B. subtilis species	NP_389331.1	transcriptional regulator [Bacillus subtilis subsp. subtilis str. 168]	K	Transcription
B. subtilis species	NP_389332.1	two-component sensor potassium-responsive histidine kinase regulating cannibalism and biofilm formation [Bacillus subtilis subsp. subtilis str. 168]	T	Signal transduction mechanisms
B. subtilis species	NP_389333.1	putative gamma-glutamylcyclotransferase (bacillithiol degradation) [Bacillus subtilis subsp. subtilis str. 168]	P	Inorganic ion transport and metabolism
B. subtilis species	NP_389334.1	potassium uptake protein [Bacillus subtilis subsp. subtilis str. 168]	P	Inorganic ion transport and metabolism
B. subtilis species	NP_389335.2	adenine deaminase [Bacillus subtilis subsp. subtilis str. 168]	F	Nucleotide transport and metabolism
B. subtilis species	NP_389336.1	ribonuclease J1 [Bacillus subtilis subsp. subtilis str. 168]	S	Function unknown
B. subtilis species	NP_389337.1	omega 1 subunit of RNA polymerase [Bacillus subtilis subsp. subtilis str. 168]	S	Function unknown
B. subtilis species	NP_389338.1	putative hydrolase [Bacillus subtilis subsp. subtilis str. 168]	S	Function unknown
B. subtilis species	NP_389339.1	N-formyl-cysteine deformylase (promiscuous) [Bacillus subtilis subsp. subtilis str. 168]	J	Translation, ribosomal structure and biogenesis
B. subtilis species	NP_389341.1	pyruvate dehydrogenase (E1 alpha subunit) [Bacillus subtilis subsp. subtilis str. 168]	C	Energy production and conversion
B. subtilis species	NP_389342.1	pyruvate dehydrogenase (E1 beta subunit) [Bacillus subtilis subsp. subtilis str. 168]	C	Energy production and conversion
B. subtilis species	NP_389343.1	pyruvate dehydrogenase (dihydrolipoamide acetyltransferase E2 subunit) [Bacillus subtilis subsp. subtilis str. 168]	C	Energy production and conversion
B. subtilis species	NP_389344.1	dihydrolipoamide dehydrogenase E3 subunit of both pyruvate dehydrogenase and 2-oxoglutarate dehydrogenase complexes [Bacillus subtilis subsp. subtilis str. 168]	C	Energy production and conversion
B. subtilis species	NP_389345.1	small peptidoglycan-associated lipoprotein [Bacillus subtilis subsp. subtilis str. 168]	CO	Energy production and conversion
B. subtilis species	NP_389346.1	arginine decarboxylase [Bacillus subtilis subsp. subtilis str. 168]	E	Amino acid transport and metabolism
B. subtilis species	NP_389347.1	conserved protein of unknown function [Bacillus subtilis subsp. subtilis str. 168]	S	Function unknown
B. subtilis species	NP_389348.1	conserved protein of unknown function [Bacillus subtilis subsp. subtilis str. 168]	S	Function unknown
B. subtilis species	NP_389349.1	conserved general stress protein [Bacillus subtilis subsp. subtilis str. 168]	S	Function unknown
B. subtilis species	NP_389350.1	inositol monophosphatase / 5' nucleotidase (purine nucleoside monophosphate) [Bacillus subtilis subsp. subtilis str. 168]	G	Carbohydrate transport and metabolism
B. subtilis species	NP_389351.1	putative acyltransferase [Bacillus subtilis subsp. subtilis str. 168]	S	Function unknown
B. subtilis species	NP_389352.1	putative AdoMet-dependent methyltransferase [Bacillus subtilis subsp. subtilis str. 168]	Q	Secondary metabolites biosynthesis, transport, and catabolism
B. subtilis species	NP_389353.1	extracellular neutral metalloprotease [Bacillus subtilis subsp. subtilis str. 168]	E	Amino acid transport and metabolism
B. subtilis species	NP_389354.1	conserved protein of unknown function [Bacillus subtilis subsp. subtilis str. 168]	S	Function unknown
B. subtilis species	NP_389355.1	hypothetical protein BSU_14720 [Bacillus subtilis subsp. subtilis str. 168]	S	Function unknown
B. subtilis species	NP_389357.1	anti-SigP(YlaC) sigma factor [Bacillus subtilis subsp. subtilis str. 168]	S	Function unknown
B. subtilis species	NP_389358.1	putative exported protein [Bacillus subtilis subsp. subtilis str. 168]	S	Function unknown
B. subtilis species	NP_389359.1	conserved hypothetical protein [Bacillus subtilis subsp. subtilis str. 168]	S	Function unknown
B. subtilis species	NP_389360.1	ribosome-associated GTPase [Bacillus subtilis subsp. subtilis str. 168]	T	Signal transduction mechanisms
B. subtilis species	NP_389361.1	conserved membrane protein of unkown function [Bacillus subtilis subsp. subtilis str. 168]	S	Function unknown
B. subtilis species	NP_389362.1	conserved hypothetical protein [Bacillus subtilis subsp. subtilis str. 168]	S	Function unknown
B. subtilis species	NP_389363.1	putative germination lipoprotein [Bacillus subtilis subsp. subtilis str. 168]	S	Function unknown
B. subtilis species	NP_389364.1	putative phosphate starvation inducible protein [Bacillus subtilis subsp. subtilis str. 168]	T	Signal transduction mechanisms
B. subtilis species	NP_389365.1	conserved hypothetical protein [Bacillus subtilis subsp. subtilis str. 168]	S	Function unknown
B. subtilis species	NP_389366.1	L-glutamine amidohydrolase; glutaminase [Bacillus subtilis subsp. subtilis str. 168]	E	Amino acid transport and metabolism
B. subtilis species	NP_389367.1	conserved hypothetical protein [Bacillus subtilis subsp. subtilis str. 168]	S	Function unknown
B. subtilis species	NP_389368.1	cell-division protein; transporter of lipid-linked cell wall precursors [Bacillus subtilis subsp. subtilis str. 168]	D	Cell cycle control, cell division, chromosome partitioning
B. subtilis species	NP_389369.1	pyruvate carboxylase [Bacillus subtilis subsp. subtilis str. 168]	C	Energy production and conversion
B. subtilis species	NP_389370.1	heme-A synthase [Bacillus subtilis subsp. subtilis str. 168]	O	Post-translational modification, protein turnover, and chaperones
B. subtilis species	NP_389371.1	protoheme IX farnesyltransferase 2 [Bacillus subtilis subsp. subtilis str. 168]	O	Post-translational modification, protein turnover, and chaperones
B. subtilis species	NP_389372.1	cytochrome caa3 oxidase (subunit II) [Bacillus subtilis subsp. subtilis str. 168]	C	Energy production and conversion
B. subtilis species	NP_389373.2	cytochrome caa3 oxidase (subunit I) [Bacillus subtilis subsp. subtilis str. 168]	C	Energy production and conversion
B. subtilis species	NP_389374.1	cytochrome caa3 oxidase (subunit III) [Bacillus subtilis subsp. subtilis str. 168]	C	Energy production and conversion
B. subtilis species	NP_389375.1	cytochrome caa3 oxidase (subunit IV) [Bacillus subtilis subsp. subtilis str. 168]	C	Energy production and conversion
B. subtilis species	NP_389376.1	cytochrome aa(3) assembly factor [Bacillus subtilis subsp. subtilis str. 168]	S	Function unknown
B. subtilis species	NP_389377.1	conserved hypothetical protein [Bacillus subtilis subsp. subtilis str. 168]	S	Function unknown
B. subtilis species	NP_389378.2	putative enzyme [Bacillus subtilis subsp. subtilis str. 168]	T	Signal transduction mechanisms
B. subtilis species	NP_389379.1	conserved hypothetical protein [Bacillus subtilis subsp. subtilis str. 168]	S	Function unknown
B. subtilis species	NP_389380.1	sporulation-related protein (coat) [Bacillus subtilis subsp. subtilis str. 168]	S	Function unknown
B. subtilis species	NP_389381.1	conserved hypothetical protein [Bacillus subtilis subsp. subtilis str. 168]	S	Function unknown
B. subtilis species	NP_389382.1	subunit of a sporulation, competence and biofilm formation regulatory complex controlling RNase Y (RicAFT complex / FAD / two [4Fe-4S]2+) [Bacillus subtilis subsp. subtilis str. 168]	S	Function unknown
B. subtilis species	NP_389383.1	conserved hypothetical protein [Bacillus subtilis subsp. subtilis str. 168]	S	Function unknown
B. subtilis species	NP_389384.2	16S rRNA m2G966 methyltransferase [Bacillus subtilis subsp. subtilis str. 168]	L	Replication, recombination and repair
B. subtilis species	NP_389385.1	phosphopantetheine adenylyltransferase [Bacillus subtilis subsp. subtilis str. 168]	H	Coenzyme transport and metabolism
B. subtilis species	NP_389386.1	dipicolinic acid transporter (to the spore) [Bacillus subtilis subsp. subtilis str. 168]	S	Function unknown
B. subtilis species	NP_389387.1	putative hydrolase [Bacillus subtilis subsp. subtilis str. 168]	S	Function unknown
B. subtilis species	NP_389388.2	putative degradative enzyme [Bacillus subtilis subsp. subtilis str. 168]	T	Signal transduction mechanisms
B. subtilis species	NP_389389.1	putative component of the degradosome [Bacillus subtilis subsp. subtilis str. 168]	S	Function unknown
B. subtilis species	NP_389390.1	conserved hypothetical protein [Bacillus subtilis subsp. subtilis str. 168]	S	Function unknown
B. subtilis species	NP_389391.1	ribosomal protein L32 [Bacillus subtilis subsp. subtilis str. 168]	J	Translation, ribosomal structure and biogenesis
B. subtilis species	NP_389392.1	DNA-binding regulator [Bacillus subtilis subsp. subtilis str. 168]	S	Function unknown
B. subtilis species	NP_389393.2	putative acetyltransferase [Bacillus subtilis subsp. subtilis str. 168]	K	Transcription
B. subtilis species	NP_389394.1	2-dehydropantoate 2-reductase [Bacillus subtilis subsp. subtilis str. 168]	H	Coenzyme transport and metabolism
B. subtilis species	NP_389395.2	malate glucosamine cysteine ligase [Bacillus subtilis subsp. subtilis str. 168]	S	Function unknown
B. subtilis species	NP_389396.1	inhibitor of RsmH and transcriptional regulator [Bacillus subtilis subsp. subtilis str. 168]	K	Transcription
B. subtilis species	NP_389397.1	16S rRNA m4C1402 methyltransferase [Bacillus subtilis subsp. subtilis str. 168]	J	Translation, ribosomal structure and biogenesis
B. subtilis species	NP_389398.1	cell-division protein [Bacillus subtilis subsp. subtilis str. 168]	D	Cell cycle control, cell division, chromosome partitioning
B. subtilis species	NP_389399.2	penicillin-binding protein 2B [Bacillus subtilis subsp. subtilis str. 168]	M	Cell wall/membrane/envelope biogenesis
B. subtilis species	NP_389400.2	transpeptidase penicillin-binding protein [Bacillus subtilis subsp. subtilis str. 168]	M	Cell wall/membrane/envelope biogenesis
B. subtilis species	NP_389401.1	UDP-N-acetylmuramoylalanyl-D-glutamate-2, 6-diaminopimelate ligase [Bacillus subtilis subsp. subtilis str. 168]	M	Cell wall/membrane/envelope biogenesis
B. subtilis species	NP_389402.2	phospho-N-acetylmuramoyl-pentapeptide undecaprenyl phosphate (C55P) transferase [Bacillus subtilis subsp. subtilis str. 168]	M	Cell wall/membrane/envelope biogenesis
B. subtilis species	NP_389403.1	UDP-N-acetylmuramoylalanyl-D-glutamate ligase [Bacillus subtilis subsp. subtilis str. 168]	M	Cell wall/membrane/envelope biogenesis
B. subtilis species	NP_389404.1	factor for spore cortex peptidoglycan synthesis (stage V sporulation) [Bacillus subtilis subsp. subtilis str. 168]	D	Cell cycle control, cell division, chromosome partitioning
B. subtilis species	NP_389405.2	UDP-N-acetylglucosamine-N-acetylmuramyl-(pentapeptide)pyrophosphoryl-undecaprenol N-acetylglucosamine transferase [Bacillus subtilis subsp. subtilis str. 168]	M	Cell wall/membrane/envelope biogenesis
B. subtilis species	NP_389406.1	UDP-N-acetylenolpyruvoylglucosamine reductase [Bacillus subtilis subsp. subtilis str. 168]	M	Cell wall/membrane/envelope biogenesis
B. subtilis species	NP_389407.1	cell-division initiation protein [Bacillus subtilis subsp. subtilis str. 168]	D	Cell cycle control, cell division, chromosome partitioning
B. subtilis species	NP_389408.2	conserved hypothetical protein [Bacillus subtilis subsp. subtilis str. 168]	S	Function unknown
B. subtilis species	NP_389409.2	conserved hypothetical protein [Bacillus subtilis subsp. subtilis str. 168]	S	Function unknown
B. subtilis species	NP_389410.1	putative integral inner membrane protein (small basic protein) [Bacillus subtilis subsp. subtilis str. 168]	S	Function unknown
B. subtilis species	NP_389411.2	cell-division protein essential for Z-ring assembly [Bacillus subtilis subsp. subtilis str. 168]	D	Cell cycle control, cell division, chromosome partitioning
B. subtilis species	NP_389412.2	cell-division initiation protein [Bacillus subtilis subsp. subtilis str. 168]	D	Cell cycle control, cell division, chromosome partitioning
B. subtilis species	NP_389413.1	bacillopeptidase F [Bacillus subtilis subsp. subtilis str. 168]	O	Post-translational modification, protein turnover, and chaperones
B. subtilis species	NP_389414.1	protease processing pro-sigma-E [Bacillus subtilis subsp. subtilis str. 168]	M	Cell wall/membrane/envelope biogenesis
B. subtilis species	NP_389415.2	RNA polymerase sporulation-specific sigma-29 factor (sigma-E) [Bacillus subtilis subsp. subtilis str. 168]	K	Transcription
B. subtilis species	NP_389416.1	RNA polymerase sporulation-specific sigma factor (sigma-G) [Bacillus subtilis subsp. subtilis str. 168]	K	Transcription
B. subtilis species	NP_389417.2	putative ABC transporter (ATP-binding protein) [Bacillus subtilis subsp. subtilis str. 168]	P	Inorganic ion transport and metabolism
B. subtilis species	NP_389419.1	essential sporulation protein [Bacillus subtilis subsp. subtilis str. 168]	S	Function unknown
B. subtilis species	NP_389420.1	conserved protein with laccase domain [Bacillus subtilis subsp. subtilis str. 168]	S	Function unknown
B. subtilis species	NP_389421.1	putative PLP-containing enzyme [Bacillus subtilis subsp. subtilis str. 168]	S	Function unknown
B. subtilis species	NP_389422.3	cell division machinery factor [Bacillus subtilis subsp. subtilis str. 168]	D	Cell cycle control, cell division, chromosome partitioning
B. subtilis species	NP_389423.1	factor involved in shape determination, distribution of nucleoids and osmotic tolerance [Bacillus subtilis subsp. subtilis str. 168]	S	Function unknown
B. subtilis species	NP_389424.1	factor involved in shape determination, RNA-binding fold [Bacillus subtilis subsp. subtilis str. 168]	S	Function unknown
B. subtilis species	NP_389425.1	cell-division initiation protein [Bacillus subtilis subsp. subtilis str. 168]	D	Cell cycle control, cell division, chromosome partitioning
B. subtilis species	NP_389426.2	isoleucyl-tRNA synthetase [Bacillus subtilis subsp. subtilis str. 168]	J	Translation, ribosomal structure and biogenesis
B. subtilis species	NP_389427.2	sporulation-related RNA polymerase-binding factor [Bacillus subtilis subsp. subtilis str. 168]	T	Signal transduction mechanisms
B. subtilis species	NP_389428.1	signal peptidase II [Bacillus subtilis subsp. subtilis str. 168]	MU	Cell wall/membrane/envelope biogenesis
B. subtilis species	NP_389429.3	pseudouridylate synthase [Bacillus subtilis subsp. subtilis str. 168]	J	Translation, ribosomal structure and biogenesis
B. subtilis species	NP_389430.1	transcriptional attenuator and uracil phosphoribosyltransferase activity [Bacillus subtilis subsp. subtilis str. 168]	F	Nucleotide transport and metabolism
B. subtilis species	NP_389431.2	uracil permease [Bacillus subtilis subsp. subtilis str. 168]	F	Nucleotide transport and metabolism
B. subtilis species	NP_389432.2	aspartate carbamoyltransferase [Bacillus subtilis subsp. subtilis str. 168]	F	Nucleotide transport and metabolism
B. subtilis species	NP_389433.2	dihydroorotase [Bacillus subtilis subsp. subtilis str. 168]	F	Nucleotide transport and metabolism
B. subtilis species	NP_389434.1	pyrimidine-specific carbamoyl-phosphate synthetase (small subunit, glutaminase subunit) [Bacillus subtilis subsp. subtilis str. 168]	F	Nucleotide transport and metabolism
B. subtilis species	NP_389435.1	pyrimidine-specific carbamoyl-phosphate synthetase (large subunit) [Bacillus subtilis subsp. subtilis str. 168]	F	Nucleotide transport and metabolism
B. subtilis species	NP_389436.1	dihydroorotate dehydrogenase (electron transfer subunit) [Bacillus subtilis subsp. subtilis str. 168]	C	Energy production and conversion
B. subtilis species	NP_389437.1	dihydroorotate dehydrogenase (catalytic subunit) [Bacillus subtilis subsp. subtilis str. 168]	F	Nucleotide transport and metabolism
B. subtilis species	NP_389438.1	orotidine 5'-phosphate decarboxylase [Bacillus subtilis subsp. subtilis str. 168]	F	Nucleotide transport and metabolism
B. subtilis species	NP_389439.1	orotate phosphoribosyltransferase [Bacillus subtilis subsp. subtilis str. 168]	F	Nucleotide transport and metabolism
B. subtilis species	NP_389440.1	(phospho)adenosine phosphosulfate reductase [Bacillus subtilis subsp. subtilis str. 168]	EH	Amino acid transport and metabolism
B. subtilis species	NP_389441.1	sulfate permease [Bacillus subtilis subsp. subtilis str. 168]	P	Inorganic ion transport and metabolism
B. subtilis species	NP_389442.1	sulfate adenylyltransferase [Bacillus subtilis subsp. subtilis str. 168]	P	Inorganic ion transport and metabolism
B. subtilis species	NP_389443.1	adenylylsulfate kinase [Bacillus subtilis subsp. subtilis str. 168]	P	Inorganic ion transport and metabolism
B. subtilis species	NP_389444.1	uroporphyrinogen III and precorrin-1 C-methyltransferase [Bacillus subtilis subsp. subtilis str. 168]	H	Coenzyme transport and metabolism
B. subtilis species	NP_389445.1	sirohydrochlorin ferrochelatase [Bacillus subtilis subsp. subtilis str. 168]	S	Function unknown
B. subtilis species	NP_389446.1	precorrin-2 dehydrogenase [Bacillus subtilis subsp. subtilis str. 168]	H	Coenzyme transport and metabolism
B. subtilis species	NP_389447.1	putative tRNA modification protein [Bacillus subtilis subsp. subtilis str. 168]	K	Transcription
B. subtilis species	NP_389448.1	P-type calcium transport ATPase (sporulation) [Bacillus subtilis subsp. subtilis str. 168]	P	Inorganic ion transport and metabolism
B. subtilis species	NP_389449.1	conserved protein of unknown function [Bacillus subtilis subsp. subtilis str. 168]	S	Function unknown
B. subtilis species	NP_389450.2	guanylate kinase [Bacillus subtilis subsp. subtilis str. 168]	F	Nucleotide transport and metabolism
B. subtilis species	NP_389451.1	omega subunit of RNA polymerase [Bacillus subtilis subsp. subtilis str. 168]	K	Transcription
B. subtilis species	NP_389452.1	coenzyme A biosynthesis bifunctional protein CoaBC; phosphopantothenoylcysteine synthetase/decarboxylase [Bacillus subtilis subsp. subtilis str. 168]	H	Coenzyme transport and metabolism
B. subtilis species	NP_389453.1	primosomal replication factor Y (primosomal protein N') [Bacillus subtilis subsp. subtilis str. 168]	L	Replication, recombination and repair
B. subtilis species	NP_389454.1	peptide deformylase [Bacillus subtilis subsp. subtilis str. 168]	J	Translation, ribosomal structure and biogenesis
B. subtilis species	NP_389455.1	methionyl-tRNA formyltransferase [Bacillus subtilis subsp. subtilis str. 168]	J	Translation, ribosomal structure and biogenesis
B. subtilis species	NP_389456.1	RNA-binding Sun protein; 16S rRNA m5C967 methyltransferase, S-adenosyl-L-methionine-dependent [Bacillus subtilis subsp. subtilis str. 168]	J	Translation, ribosomal structure and biogenesis
B. subtilis species	NP_389457.1	23S rRNA m2A2503 methyltransferase and tRNA A37 C2 methyltransferase [Bacillus subtilis subsp. subtilis str. 168]	J	Translation, ribosomal structure and biogenesis
B. subtilis species	NP_389458.1	multitarget phosphorylated protein phosphatase [Bacillus subtilis subsp. subtilis str. 168]	T	Signal transduction mechanisms
B. subtilis species	NP_389459.1	protein serine/threonine kinase [Bacillus subtilis subsp. subtilis str. 168]	KLT	Transcription
B. subtilis species	NP_389460.1	GTPase involved in ribosome biogenesis [Bacillus subtilis subsp. subtilis str. 168]	S	Function unknown
B. subtilis species	NP_389461.1	ribulose-5-phosphate 3-epimerase [Bacillus subtilis subsp. subtilis str. 168]	G	Carbohydrate transport and metabolism
B. subtilis species	NP_389462.1	thiamine pyrophosphokinase [Bacillus subtilis subsp. subtilis str. 168]	H	Coenzyme transport and metabolism
B. subtilis species	NP_389463.1	factor required for normal spore cortex and coat synthesis (stage V sporulation) [Bacillus subtilis subsp. subtilis str. 168]	S	Function unknown
B. subtilis species	NP_389464.1	ribosomal protein L28 [Bacillus subtilis subsp. subtilis str. 168]	J	Translation, ribosomal structure and biogenesis
B. subtilis species	NP_389465.1	putative factor involved in malonyl-CoA synthesis [Bacillus subtilis subsp. subtilis str. 168]	S	Function unknown
B. subtilis species	NP_389466.1	putative enzyme structurally related to dihydroxyacetone/glyceraldehyde kinase [Bacillus subtilis subsp. subtilis str. 168]	S	Function unknown
B. subtilis species	NP_389467.1	L-serine dehydratase (beta chain) [Bacillus subtilis subsp. subtilis str. 168]	E	Amino acid transport and metabolism
B. subtilis species	NP_389468.1	L-serine dehydratase (alpha chain) [Bacillus subtilis subsp. subtilis str. 168]	E	Amino acid transport and metabolism
B. subtilis species	NP_389469.1	branch migrating ATP-dependent DNA helicase involved in DNA recombination and repair [Bacillus subtilis subsp. subtilis str. 168]	L	Replication, recombination and repair
B. subtilis species	NP_389470.1	transcription factor controlling fatty acid and phospholipid metabolism (FapR-malonyl-Coa) [Bacillus subtilis subsp. subtilis str. 168]	K	Transcription
B. subtilis species	NP_389471.1	phosphate:acyl-ACP acyltransferase [Bacillus subtilis subsp. subtilis str. 168]	I	Lipid transport and metabolism
B. subtilis species	NP_389472.1	malonyl CoA:acyl carrier protein transacylase [Bacillus subtilis subsp. subtilis str. 168]	I	Lipid transport and metabolism
B. subtilis species	NP_389473.1	beta-ketoacyl-acyl carrier protein reductase [Bacillus subtilis subsp. subtilis str. 168]	IQ	Lipid transport and metabolism
B. subtilis species	NP_389474.1	acyl carrier protein [Bacillus subtilis subsp. subtilis str. 168]	IQ	Lipid transport and metabolism
B. subtilis species	NP_389475.1	ribonuclease III [Bacillus subtilis subsp. subtilis str. 168]	J	Translation, ribosomal structure and biogenesis
B. subtilis species	NP_389476.2	chromosome condensation and segregation SMC ATPase [Bacillus subtilis subsp. subtilis str. 168]	D	Cell cycle control, cell division, chromosome partitioning
B. subtilis species	NP_389477.1	signal recognition particle (docking protein) [Bacillus subtilis subsp. subtilis str. 168]	U	Intracellular trafficking, secretion, and vesicular transport
B. subtilis species	NP_389479.1	component of the signal recognition particle (SRP) protein-targeting pathway [Bacillus subtilis subsp. subtilis str. 168]	S	Function unknown
B. subtilis species	NP_389480.1	signal recognition particle-like (SRP) GTPase [Bacillus subtilis subsp. subtilis str. 168]	U	Intracellular trafficking, secretion, and vesicular transport
B. subtilis species	NP_389481.1	ribosomal protein S16 (BS17) [Bacillus subtilis subsp. subtilis str. 168]	J	Translation, ribosomal structure and biogenesis
B. subtilis species	NP_389482.1	putative RNA binding protein [Bacillus subtilis subsp. subtilis str. 168]	S	Function unknown
B. subtilis species	NP_389483.1	conserved hypothetical protein [Bacillus subtilis subsp. subtilis str. 168]	S	Function unknown
B. subtilis species	NP_389484.1	16S rRNA processing protein [Bacillus subtilis subsp. subtilis str. 168]	J	Translation, ribosomal structure and biogenesis
B. subtilis species	NP_389485.1	tRNA(m1G37)methyltransferase [Bacillus subtilis subsp. subtilis str. 168]	J	Translation, ribosomal structure and biogenesis
B. subtilis species	NP_389486.2	ribosomal protein L19 [Bacillus subtilis subsp. subtilis str. 168]	J	Translation, ribosomal structure and biogenesis
B. subtilis species	NP_389487.1	ribosome biogenesis GTPase A [Bacillus subtilis subsp. subtilis str. 168]	S	Function unknown
B. subtilis species	NP_389488.1	ribonuclease HII [Bacillus subtilis subsp. subtilis str. 168]	L	Replication, recombination and repair
B. subtilis species	NP_389489.1	putative glycosyltransferase [Bacillus subtilis subsp. subtilis str. 168]	S	Function unknown
B. subtilis species	NP_389490.1	putative flagellar biosynthesis protein [Bacillus subtilis subsp. subtilis str. 168]	S	Function unknown
B. subtilis species	NP_389491.1	succinyl-CoA synthetase (beta subunit) [Bacillus subtilis subsp. subtilis str. 168]	C	Energy production and conversion
B. subtilis species	NP_389492.1	succinyl-CoA synthetase (alpha subunit) [Bacillus subtilis subsp. subtilis str. 168]	C	Energy production and conversion
B. subtilis species	NP_389493.1	DNA processing Smf single strand binding protein [Bacillus subtilis subsp. subtilis str. 168]	LU	Replication, recombination and repair
B. subtilis species	NP_389494.1	DNA topoisomerase I [Bacillus subtilis subsp. subtilis str. 168]	L	Replication, recombination and repair
B. subtilis species	NP_389495.1	tRNA:m(5)U-54 methyltransferase [Bacillus subtilis subsp. subtilis str. 168]	J	Translation, ribosomal structure and biogenesis
B. subtilis species	NP_389496.1	site-specific tyrosine recombinase for chromosome partitioning [Bacillus subtilis subsp. subtilis str. 168]	L	Replication, recombination and repair
B. subtilis species	NP_389497.1	two-component ATP-dependent protease (N-terminal serine protease) [Bacillus subtilis subsp. subtilis str. 168]	O	Post-translational modification, protein turnover, and chaperones
B. subtilis species	NP_389498.1	two-component ATP-dependent protease (ATPase and chaperone) [Bacillus subtilis subsp. subtilis str. 168]	O	Post-translational modification, protein turnover, and chaperones
B. subtilis species	NP_389499.1	transcriptional regulator, GTP and BCAA-dependent [Bacillus subtilis subsp. subtilis str. 168]	K	Transcription
B. subtilis species	NP_389500.1	flagellar component of cell-proximal portion of basal-body rod [Bacillus subtilis subsp. subtilis str. 168]	N	Cell motility
B. subtilis species	NP_389501.1	flagellar component of cell-proximal portion of basal-body rod [Bacillus subtilis subsp. subtilis str. 168]	N	Cell motility
B. subtilis species	NP_389502.1	flagellar basal body protein [Bacillus subtilis subsp. subtilis str. 168]	N	Cell motility
B. subtilis species	NP_389504.1	flagellar motor switching and energizing component [Bacillus subtilis subsp. subtilis str. 168]	N	Cell motility
B. subtilis species	NP_389505.2	flagellar export apparatus subunit of cytoplasmic ATPase [Bacillus subtilis subsp. subtilis str. 168]	NU	Cell motility
B. subtilis species	NP_389506.2	flagellar-specific ATPase subunit of export apparatus [Bacillus subtilis subsp. subtilis str. 168]	NU	Cell motility
B. subtilis species	NP_389507.1	flagellar synthesis rod subunit of export ATPase [Bacillus subtilis subsp. subtilis str. 168]	N	Cell motility
B. subtilis species	NP_389508.2	putative kinesin-like protein [Bacillus subtilis subsp. subtilis str. 168]	S	Function unknown
B. subtilis species	NP_389511.2	flagellar hook protein [Bacillus subtilis subsp. subtilis str. 168]	N	Cell motility
B. subtilis species	NP_389512.1	flagellar basal-body (stator) associated protein [Bacillus subtilis subsp. subtilis str. 168]	N	Cell motility
B. subtilis species	NP_389513.1	flagellar motor switching and energizing component [Bacillus subtilis subsp. subtilis str. 168]	N	Cell motility
B. subtilis species	NP_389514.1	flagellar motor switching and energizing phosphatase [Bacillus subtilis subsp. subtilis str. 168]	N	Cell motility
B. subtilis species	NP_389515.1	regulator of chemotaxis and motility [Bacillus subtilis subsp. subtilis str. 168]	T	Signal transduction mechanisms
B. subtilis species	NP_389516.1	flagellar regulatory protein [Bacillus subtilis subsp. subtilis str. 168]	N	Cell motility
B. subtilis species	NP_389517.1	component of the flagellar export machinery [Bacillus subtilis subsp. subtilis str. 168]	N	Cell motility
B. subtilis species	NP_389518.1	component of the flagellar export machinery [Bacillus subtilis subsp. subtilis str. 168]	N	Cell motility
B. subtilis species	NP_389520.1	component of the flagellar export machinery [Bacillus subtilis subsp. subtilis str. 168]	N	Cell motility
B. subtilis species	NP_389521.2	component of the flagellar export machinery [Bacillus subtilis subsp. subtilis str. 168]	N	Cell motility
B. subtilis species	NP_389522.1	GTPase involved in the export of flagella and number regulation [Bacillus subtilis subsp. subtilis str. 168]	N	Cell motility
B. subtilis species	NP_389523.1	ATPase affecting flagellar basal body localisation and number [Bacillus subtilis subsp. subtilis str. 168]	D	Cell cycle control, cell division, chromosome partitioning
B. subtilis species	NP_389524.2	methyl-accepting chemotaxis proteins (MCP)-glutamate methylesterase [Bacillus subtilis subsp. subtilis str. 168]	NT	Cell motility
B. subtilis species	NP_389525.2	chemotactic two-component sensor histidine kinase [Bacillus subtilis subsp. subtilis str. 168]	NT	Cell motility
B. subtilis species	NP_389526.1	modulation of CheA activity in response to attractants (chemotaxis) [Bacillus subtilis subsp. subtilis str. 168]	NT	Cell motility
B. subtilis species	NP_389528.1	sequence specific deamidase required for methylation of methyl-accepting chemotaxis proteins (MCPs) by CheR [Bacillus subtilis subsp. subtilis str. 168]	NT	Cell motility
B. subtilis species	NP_389529.1	RNA polymerase sigma-28 factor (sigma-D) [Bacillus subtilis subsp. subtilis str. 168]	K	Transcription
B. subtilis species	NP_389530.1	coupling factor for flagellin transcription and translation [Bacillus subtilis subsp. subtilis str. 168]	S	Function unknown
B. subtilis species	NP_389531.1	ribosomal protein S2 [Bacillus subtilis subsp. subtilis str. 168]	J	Translation, ribosomal structure and biogenesis
B. subtilis species	NP_389532.1	elongation factor Ts [Bacillus subtilis subsp. subtilis str. 168]	J	Translation, ribosomal structure and biogenesis
B. subtilis species	NP_389533.2	uridylate kinase [Bacillus subtilis subsp. subtilis str. 168]	F	Nucleotide transport and metabolism
B. subtilis species	NP_389534.1	ribosome recycling factor [Bacillus subtilis subsp. subtilis str. 168]	J	Translation, ribosomal structure and biogenesis
B. subtilis species	NP_389535.1	undecaprenyl pyrophosphate synthase [Bacillus subtilis subsp. subtilis str. 168]	I	Lipid transport and metabolism
B. subtilis species	NP_389536.1	phosphatidate cytidylyltransferase (CDP-diglyceride synthase) [Bacillus subtilis subsp. subtilis str. 168]	S	Function unknown
B. subtilis species	NP_389537.2	1-deoxy-D-xylulose-5-phosphate reductoisomerase [Bacillus subtilis subsp. subtilis str. 168]	I	Lipid transport and metabolism
B. subtilis species	NP_389538.1	inner membrane zinc metalloprotease required for the extracytoplasmic stress response mediated by sigma(W) [Bacillus subtilis subsp. subtilis str. 168]	M	Cell wall/membrane/envelope biogenesis
B. subtilis species	NP_389539.1	prolyl-tRNA synthetase [Bacillus subtilis subsp. subtilis str. 168]	J	Translation, ribosomal structure and biogenesis
B. subtilis species	NP_389540.1	DNA polymerase III (alpha subunit) [Bacillus subtilis subsp. subtilis str. 168]	L	Replication, recombination and repair
B. subtilis species	NP_389541.1	ribosome maturation factor [Bacillus subtilis subsp. subtilis str. 168]	S	Function unknown
B. subtilis species	NP_389542.1	transcription translation coupling factor involved in Rho-dependent transcription termination [Bacillus subtilis subsp. subtilis str. 168]	K	Transcription
B. subtilis species	NP_389543.1	molecular ruler co-factor for RNA; new fold [Bacillus subtilis subsp. subtilis str. 168]	K	Transcription
B. subtilis species	NP_389544.1	K-turn RNA binding protein [Bacillus subtilis subsp. subtilis str. 168]	J	Translation, ribosomal structure and biogenesis
B. subtilis species	NP_389545.1	initiation factor IF-2 [Bacillus subtilis subsp. subtilis str. 168]	J	Translation, ribosomal structure and biogenesis
B. subtilis species	NP_389547.1	pre-ribosomal (17S) RNA binding factor A [Bacillus subtilis subsp. subtilis str. 168]	J	Translation, ribosomal structure and biogenesis
B. subtilis species	NP_389548.1	tRNA pseudouridine 55 synthase [Bacillus subtilis subsp. subtilis str. 168]	J	Translation, ribosomal structure and biogenesis
B. subtilis species	NP_389549.1	bifunctional riboflavin kinase FAD synthase [Bacillus subtilis subsp. subtilis str. 168]	H	Coenzyme transport and metabolism
B. subtilis species	NP_389550.1	ribosomal protein S15 (BS18) [Bacillus subtilis subsp. subtilis str. 168]	J	Translation, ribosomal structure and biogenesis
B. subtilis species	NP_389551.1	polynucleotide phosphorylase (PNPase) [Bacillus subtilis subsp. subtilis str. 168]	J	Translation, ribosomal structure and biogenesis
B. subtilis species	NP_389552.1	putative sugar deacetylase [Bacillus subtilis subsp. subtilis str. 168]	G	Carbohydrate transport and metabolism
B. subtilis species	NP_389553.2	specific processing protease [Bacillus subtilis subsp. subtilis str. 168]	S	Function unknown
B. subtilis species	NP_389554.1	PRC barrel protein involved in sporulation [Bacillus subtilis subsp. subtilis str. 168]	S	Function unknown
B. subtilis species	NP_389555.1	spore dipicolinate synthase subunit A [Bacillus subtilis subsp. subtilis str. 168]	CH	Energy production and conversion
B. subtilis species	NP_389556.1	spore dipicolinate synthase subunit B [Bacillus subtilis subsp. subtilis str. 168]	H	Coenzyme transport and metabolism
B. subtilis species	NP_389557.1	aspartate-semialdehyde dehydrogenase [Bacillus subtilis subsp. subtilis str. 168]	E	Amino acid transport and metabolism
B. subtilis species	NP_389558.2	aspartokinase I (alpha and beta subunits) [Bacillus subtilis subsp. subtilis str. 168]	E	Amino acid transport and metabolism
B. subtilis species	NP_389559.1	4-hydroxy-tetrahydrodipicolinate synthase [Bacillus subtilis subsp. subtilis str. 168]	E	Amino acid transport and metabolism
B. subtilis species	NP_389560.2	dual activity 5' exo-and endoribonuclease J2 [Bacillus subtilis subsp. subtilis str. 168]	S	Function unknown
B. subtilis species	NP_389561.3	protein export-enhancing protease (spore outgrowth) [Bacillus subtilis subsp. subtilis str. 168]	OU	Post-translational modification, protein turnover, and chaperones
B. subtilis species	NP_389562.3	spore DNA directional translocase (motor ATPase) [Bacillus subtilis subsp. subtilis str. 168]	D	Cell cycle control, cell division, chromosome partitioning
B. subtilis species	NP_389563.1	putative transcriptional regulator (GntR family, possibly involved in biofilm formation) [Bacillus subtilis subsp. subtilis str. 168]	K	Transcription
B. subtilis species	NP_389564.2	bacillibactin exporter [Bacillus subtilis subsp. subtilis str. 168]	EGP	Amino acid transport and metabolism
B. subtilis species	NP_389566.2	putative metalloprotease [Bacillus subtilis subsp. subtilis str. 168]	S	Function unknown
B. subtilis species	NP_389568.2	putative processing protease [Bacillus subtilis subsp. subtilis str. 168]	S	Function unknown
B. subtilis species	NP_389569.2	EF-P-5 aminopentanone reductase (EF-P repair enzyme), NADPH-dependent [Bacillus subtilis subsp. subtilis str. 168]	S	Function unknown
B. subtilis species	NP_389570.1	putative enzyme [Bacillus subtilis subsp. subtilis str. 168]	S	Function unknown
B. subtilis species	NP_389573.3	cell shape determination factor [Bacillus subtilis subsp. subtilis str. 168]	S	Function unknown
B. subtilis species	NP_389574.2	CDP-diacylglycerol-glycerol-3-phosphate 3-phosphatidyltransferase [Bacillus subtilis subsp. subtilis str. 168]	I	Lipid transport and metabolism
B. subtilis species	NP_389575.2	competence-damage inducible regulator [Bacillus subtilis subsp. subtilis str. 168]	S	Function unknown
B. subtilis species	NP_389576.2	multifunctional SOS repair factor [Bacillus subtilis subsp. subtilis str. 168]	L	Replication, recombination and repair
B. subtilis species	NP_389577.1	penicillin-binding endopeptidase X (lysozyme resistance) [Bacillus subtilis subsp. subtilis str. 168]	V	Defense mechanisms
B. subtilis species	NP_389578.1	endoribonuclease Y [Bacillus subtilis subsp. subtilis str. 168]	S	Function unknown
B. subtilis species	NP_389579.2	2'3' and 3'5' cyclic nucleotide monophosphates phosphodiesterase involved in biofilm formation [Bacillus subtilis subsp. subtilis str. 168]	S	Function unknown
B. subtilis species	NP_389580.1	regulator required for dehydratation of the spore core and assembly of the coat (stage V sporulation) [Bacillus subtilis subsp. subtilis str. 168]	S	Function unknown
B. subtilis species	NP_389581.1	threonine 3-dehydrogenase [Bacillus subtilis subsp. subtilis str. 168]	C	Energy production and conversion
B. subtilis species	NP_389582.1	2-amino-3-ketobutyrate CoA ligase (glycine acetyl transferase) [Bacillus subtilis subsp. subtilis str. 168]	H	Coenzyme transport and metabolism
B. subtilis species	NP_389583.1	enzyme for ms(2)i(6)A formation for tRNA modification [Bacillus subtilis subsp. subtilis str. 168]	J	Translation, ribosomal structure and biogenesis
B. subtilis species	NP_389584.1	master regulator for biofilm formation via regulation of RNase Y (RicAFT complex / FAD / two [4Fe-4S]2+) [Bacillus subtilis subsp. subtilis str. 168]	S	Function unknown
B. subtilis species	NP_389585.1	morphogenic spore protein [Bacillus subtilis subsp. subtilis str. 168]	S	Function unknown
B. subtilis species	NP_389586.2	DNA mismatch repair recognition factor [Bacillus subtilis subsp. subtilis str. 168]	L	Replication, recombination and repair
B. subtilis species	NP_389587.1	DNA mismatch repair endonuclease [Bacillus subtilis subsp. subtilis str. 168]	L	Replication, recombination and repair
B. subtilis species	NP_389588.1	putative integral inner membrane protein [Bacillus subtilis subsp. subtilis str. 168]	S	Function unknown
B. subtilis species	NP_389589.1	transcriptional regulator of bacillaene synthesis operon [Bacillus subtilis subsp. subtilis str. 168]	K	Transcription
B. subtilis species	NP_389606.3	conserved protein of unknown function involved in ethanol resistance [Bacillus subtilis subsp. subtilis str. 168]	S	Function unknown
B. subtilis species	NP_389607.2	putative hydrolase [Bacillus subtilis subsp. subtilis str. 168]	S	Function unknown
B. subtilis species	NP_389608.1	alkaline serine protease [Bacillus subtilis subsp. subtilis str. 168]	O	Post-translational modification, protein turnover, and chaperones
B. subtilis species	NP_389609.1	gamma-polyglutamate hydrolase (phage origin) [Bacillus subtilis subsp. subtilis str. 168]	S	Function unknown
B. subtilis species	NP_389610.1	putative peroxiredoxin-related protein [Bacillus subtilis subsp. subtilis str. 168]	O	Post-translational modification, protein turnover, and chaperones
B. subtilis species	NP_389611.1	small toxic metabolite efflux transporter subunit [Bacillus subtilis subsp. subtilis str. 168]	P	Inorganic ion transport and metabolism
B. subtilis species	NP_389612.1	small toxic metabolite efflux transporter subunit [Bacillus subtilis subsp. subtilis str. 168]	P	Inorganic ion transport and metabolism
B. subtilis species	NP_389614.2	putative sporulation-related protein of unknown function [Bacillus subtilis subsp. subtilis str. 168]	S	Function unknown
B. subtilis species	NP_389615.2	tRNA isopentenylpyrophosphate transferase [Bacillus subtilis subsp. subtilis str. 168]	J	Translation, ribosomal structure and biogenesis
B. subtilis species	NP_389616.1	Hfq RNA chaperone [Bacillus subtilis subsp. subtilis str. 168]	J	Translation, ribosomal structure and biogenesis
B. subtilis species	NP_389617.1	conserved protein of unknown function [Bacillus subtilis subsp. subtilis str. 168]	S	Function unknown
B. subtilis species	NP_389618.1	conserved hypothetical protein [Bacillus subtilis subsp. subtilis str. 168]	S	Function unknown
B. subtilis species	NP_389619.1	co-factor of ribonucleotide diphosphate reductase [Bacillus subtilis subsp. subtilis str. 168]	F	Nucleotide transport and metabolism
B. subtilis species	NP_389620.1	ribonucleoside-diphosphate reductase (major subunit) [Bacillus subtilis subsp. subtilis str. 168]	F	Nucleotide transport and metabolism
B. subtilis species	NP_389621.1	ribonucleoside-diphosphate reductase (minor subunit) [Bacillus subtilis subsp. subtilis str. 168]	F	Nucleotide transport and metabolism
B. subtilis species	NP_389622.1	putative cofactor involved in deoxyribonucleotide synthesis [Bacillus subtilis subsp. subtilis str. 168]	S	Function unknown
B. subtilis species	NP_389623.2	N-acetylmuramoyl-L-alanine amidase (sporulation-specific) [Bacillus subtilis subsp. subtilis str. 168]	M	Cell wall/membrane/envelope biogenesis
B. subtilis species	NP_389624.2	mother cell sporulation ATPase [Bacillus subtilis subsp. subtilis str. 168]	O	Post-translational modification, protein turnover, and chaperones
B. subtilis species	NP_389625.2	ribosome-splitting GTPase (also ATPase, rescuing stalled ribosomes, E-site binding) [Bacillus subtilis subsp. subtilis str. 168]	S	Function unknown
B. subtilis species	NP_389626.2	putative C-S lyase [Bacillus subtilis subsp. subtilis str. 168]	P	Inorganic ion transport and metabolism
B. subtilis species	NP_389627.1	transcriptional regulator (nitrogen metabolism) [Bacillus subtilis subsp. subtilis str. 168]	K	Transcription
B. subtilis species	NP_389628.1	glutamine synthetase [Bacillus subtilis subsp. subtilis str. 168]	E	Amino acid transport and metabolism
B. subtilis species	NP_389632.2	putative phage protein; defective phage region [Bacillus subtilis subsp. subtilis str. 168]	G	Carbohydrate transport and metabolism
B. subtilis species	NP_389636.1	conserved hypothetical protein; defective phage region [Bacillus subtilis subsp. subtilis str. 168]	S	Function unknown
B. subtilis species	NP_389639.2	H+-xyloside symporter [Bacillus subtilis subsp. subtilis str. 168]	G	Carbohydrate transport and metabolism
B. subtilis species	NP_389640.2	xylan beta-1,4-xylosidase [Bacillus subtilis subsp. subtilis str. 168]	G	Carbohydrate transport and metabolism
B. subtilis species	NP_389641.3	transcriptional regulator [Bacillus subtilis subsp. subtilis str. 168]	GK	Carbohydrate transport and metabolism
B. subtilis species	NP_389642.2	xylose isomerase [Bacillus subtilis subsp. subtilis str. 168]	G	Carbohydrate transport and metabolism
B. subtilis species	NP_389643.1	xylulose kinase [Bacillus subtilis subsp. subtilis str. 168]	G	Carbohydrate transport and metabolism
B. subtilis species	NP_389644.1	DNA nuclease, lipoprotein (phage origin) [Bacillus subtilis subsp. subtilis str. 168]	L	Replication, recombination and repair
B. subtilis species	NP_389645.2	putative sugar transporter [Bacillus subtilis subsp. subtilis str. 168]	U	Intracellular trafficking, secretion, and vesicular transport
B. subtilis species	NP_389646.1	alanine racemase (minor activity) [Bacillus subtilis subsp. subtilis str. 168]	E	Amino acid transport and metabolism
B. subtilis species	NP_389649.1	deoxyuridine 5'-triphosphate pyrophosphatase (phage origin) [Bacillus subtilis subsp. subtilis str. 168]	F	Nucleotide transport and metabolism
B. subtilis species	NP_389651.1	thymidylate synthase A (phage origin) [Bacillus subtilis subsp. subtilis str. 168]	F	Nucleotide transport and metabolism
B. subtilis species	NP_389652.2	conserved exported protein [Bacillus subtilis subsp. subtilis str. 168]	S	Function unknown
B. subtilis species	NP_389654.1	component of the twin-arginine pre-protein translocation pathway [Bacillus subtilis subsp. subtilis str. 168]	U	Intracellular trafficking, secretion, and vesicular transport
B. subtilis species	NP_389655.1	putative exported protein of unknown function [Bacillus subtilis subsp. subtilis str. 168]	S	Function unknown
B. subtilis species	NP_389657.2	conserved protein involved in spore germination [Bacillus subtilis subsp. subtilis str. 168]	S	Function unknown
B. subtilis species	NP_389661.1	conserved hypothetical protein [Bacillus subtilis subsp. subtilis str. 168]	S	Function unknown
B. subtilis species	NP_389662.1	conserved protein of unknown function [Bacillus subtilis subsp. subtilis str. 168]	S	Function unknown
B. subtilis species	NP_389663.1	putative integral inner membrane protein [Bacillus subtilis subsp. subtilis str. 168]	S	Function unknown
B. subtilis species	NP_389665.1	phage gamma-polyglutamate hydrolase [Bacillus subtilis subsp. subtilis str. 168]	S	Function unknown
B. subtilis species	NP_389666.1	putative integral inner membrane protein [Bacillus subtilis subsp. subtilis str. 168]	S	Function unknown
B. subtilis species	NP_389667.1	magnesium-dependent bacillithiol-transferase [Bacillus subtilis subsp. subtilis str. 168]	H	Coenzyme transport and metabolism
B. subtilis species	NP_389668.1	transcriptional repressor of the SOS regulon [Bacillus subtilis subsp. subtilis str. 168]	K	Transcription
B. subtilis species	NP_389669.1	cell division inhibitor [Bacillus subtilis subsp. subtilis str. 168]	D	Cell cycle control, cell division, chromosome partitioning
B. subtilis species	NP_389670.1	putative site-specific recombinase, resolvase [Bacillus subtilis subsp. subtilis str. 168]	L	Replication, recombination and repair
B. subtilis species	NP_389671.1	conserved protein of unknown function [Bacillus subtilis subsp. subtilis str. 168]	S	Function unknown
B. subtilis species	NP_389672.1	transketolase [Bacillus subtilis subsp. subtilis str. 168]	G	Carbohydrate transport and metabolism
B. subtilis species	NP_389673.1	factor controlling DNA replication [Bacillus subtilis subsp. subtilis str. 168]	S	Function unknown
B. subtilis species	NP_389674.1	putative acyltransferase [Bacillus subtilis subsp. subtilis str. 168]	S	Function unknown
B. subtilis species	NP_389675.1	Spo0A-P phosphatase [Bacillus subtilis subsp. subtilis str. 168]	S	Function unknown
B. subtilis species	NP_389676.1	cytochrome c-type biogenesis protein CcdA; thiol-disulfide oxido-reductase [Bacillus subtilis subsp. subtilis str. 168]	O	Post-translational modification, protein turnover, and chaperones
B. subtilis species	NP_389677.1	putative response regulator (CheY homolog) [Bacillus subtilis subsp. subtilis str. 168]	T	Signal transduction mechanisms
B. subtilis species	NP_389678.1	putative integral inner membrane protein [Bacillus subtilis subsp. subtilis str. 168]	O	Post-translational modification, protein turnover, and chaperones
B. subtilis species	NP_389679.1	factor interacting with DynA [Bacillus subtilis subsp. subtilis str. 168]	S	Function unknown
B. subtilis species	NP_389680.1	spore coat protein (outer) [Bacillus subtilis subsp. subtilis str. 168]	O	Post-translational modification, protein turnover, and chaperones
B. subtilis species	NP_389681.1	small acid-soluble spore protein [Bacillus subtilis subsp. subtilis str. 168]	S	Function unknown
B. subtilis species	NP_389682.1	small acid-soluble spore protein [Bacillus subtilis subsp. subtilis str. 168]	S	Function unknown
B. subtilis species	NP_389683.1	aconitate hydratase (bifunctional aconitase) [Bacillus subtilis subsp. subtilis str. 168]	C	Energy production and conversion
B. subtilis species	NP_389684.1	putative membrane-bound proteins with a thioredoxin-like domain [Bacillus subtilis subsp. subtilis str. 168]	CO	Energy production and conversion
B. subtilis species	NP_389685.1	small acid-soluble spore protein (thioredoxin-like protein) [Bacillus subtilis subsp. subtilis str. 168]	S	Function unknown
B. subtilis species	NP_389687.1	conserved hypothetical protein [Bacillus subtilis subsp. subtilis str. 168]	S	Function unknown
B. subtilis species	NP_389688.1	conserved hypothetical protein [Bacillus subtilis subsp. subtilis str. 168]	S	Function unknown
B. subtilis species	NP_389689.1	acylphosphate:glycerol-3-phosphate O-acyltransferase [Bacillus subtilis subsp. subtilis str. 168]	I	Lipid transport and metabolism
B. subtilis species	NP_389690.1	putative acyl-CoA-binding protein [Bacillus subtilis subsp. subtilis str. 168]	S	Function unknown
B. subtilis species	NP_389691.2	subunit B of DNA topoisomerase IV (ATP-dependent) [Bacillus subtilis subsp. subtilis str. 168]	L	Replication, recombination and repair
B. subtilis species	NP_389692.2	subunit A of DNA topoisomerase IV (ATP-dependent) [Bacillus subtilis subsp. subtilis str. 168]	L	Replication, recombination and repair
B. subtilis species	NP_389694.1	H+/Na+:nitrogen-donor aminoacid symporter [Bacillus subtilis subsp. subtilis str. 168]	E	Amino acid transport and metabolism
B. subtilis species	NP_389695.2	endo-1,4-beta-glucanase [Bacillus subtilis subsp. subtilis str. 168]	G	Carbohydrate transport and metabolism
B. subtilis species	NP_389696.1	conserved hypothetical protein [Bacillus subtilis subsp. subtilis str. 168]	S	Function unknown
B. subtilis species	NP_389697.1	secreted endo-xylanase [Bacillus subtilis subsp. subtilis str. 168]	M	Cell wall/membrane/envelope biogenesis
B. subtilis species	NP_389699.1	putative conserved membrane protein possibly involved in arabinogalactan metabolism [Bacillus subtilis subsp. subtilis str. 168]	S	Function unknown
B. subtilis species	NP_389701.1	putative integral inner membrane protein, phosphatase or phosphate isomerase [Bacillus subtilis subsp. subtilis str. 168]	S	Function unknown
B. subtilis species	NP_389702.1	oligoribonuclease (nanoRNase) [Bacillus subtilis subsp. subtilis str. 168]	S	Function unknown
B. subtilis species	NP_389703.2	methylcrotonoyl-CoA carboxylase subunit (leucine degradation) [Bacillus subtilis subsp. subtilis str. 168]	I	Lipid transport and metabolism
B. subtilis species	NP_389704.1	methylglutaconyl-CoA hydratase (leucine degradation) [Bacillus subtilis subsp. subtilis str. 168]	I	Lipid transport and metabolism
B. subtilis species	NP_389705.1	hydroxymethylglutaryl-CoA lyase (leucine degradation) [Bacillus subtilis subsp. subtilis str. 168]	E	Amino acid transport and metabolism
B. subtilis species	NP_389706.1	biotin carboxylase for subunit LdeHB of methylcrotonyl-CoA carboxylase [Bacillus subtilis subsp. subtilis str. 168]	I	Lipid transport and metabolism
B. subtilis species	NP_389707.1	acetoacetyl-CoA synthetase [Bacillus subtilis subsp. subtilis str. 168]	IQ	Lipid transport and metabolism
B. subtilis species	NP_389708.1	isovaleryl-CoA dehydrogenase (leucine degradation) [Bacillus subtilis subsp. subtilis str. 168]	I	Lipid transport and metabolism
B. subtilis species	NP_389710.1	putative exported glycoside hydrolase [Bacillus subtilis subsp. subtilis str. 168]	T	Signal transduction mechanisms
B. subtilis species	NP_389711.1	putative integral inner membrane protein [Bacillus subtilis subsp. subtilis str. 168]	S	Function unknown
B. subtilis species	NP_389717.1	D-alanyl-D-alanine carboxypeptidase [Bacillus subtilis subsp. subtilis str. 168]	M	Cell wall/membrane/envelope biogenesis
B. subtilis species	NP_389718.1	aldose 1-epimerase [Bacillus subtilis subsp. subtilis str. 168]	G	Carbohydrate transport and metabolism
B. subtilis species	NP_389719.2	putative Na+-driven efflux transporter [Bacillus subtilis subsp. subtilis str. 168]	V	Defense mechanisms
B. subtilis species	NP_389720.2	inhibitor of DL-endopeptidases involved in cell-separation [Bacillus subtilis subsp. subtilis str. 168]	S	Function unknown
B. subtilis species	NP_389721.2	putative bacteriophage integrase [Bacillus subtilis subsp. subtilis str. 168]	L	Replication, recombination and repair
B. subtilis species	NP_389722.1	putative excisionase [Bacillus subtilis subsp. subtilis str. 168]	G	Carbohydrate transport and metabolism
B. subtilis species	NP_389723.1	membrane bound gamma-glutamyltranspeptidase [Bacillus subtilis subsp. subtilis str. 168]	E	Amino acid transport and metabolism
B. subtilis species	NP_389724.1	transcriptional regulator (LysR family) [Bacillus subtilis subsp. subtilis str. 168]	K	Transcription
B. subtilis species	NP_389725.1	putative oxidoreductase [Bacillus subtilis subsp. subtilis str. 168]	C	Energy production and conversion
B. subtilis species	NP_389726.2	glutamate synthase (small subunit, NADP-dependent) [Bacillus subtilis subsp. subtilis str. 168]	E	Amino acid transport and metabolism
B. subtilis species	NP_389727.2	glutamate synthase (large subunit, NADP-dependent) [Bacillus subtilis subsp. subtilis str. 168]	E	Amino acid transport and metabolism
B. subtilis species	NP_389728.2	transcriptional regulator (LysR family) (GltC-glutamate) [Bacillus subtilis subsp. subtilis str. 168]	K	Transcription
B. subtilis species	NP_389731.1	replication terminator protein [Bacillus subtilis subsp. subtilis str. 168]	K	Transcription
B. subtilis species	NP_389732.1	putative oxido-reductase [Bacillus subtilis subsp. subtilis str. 168]	S	Function unknown
B. subtilis species	NP_389733.1	transition-dependent and sulfur-related metabolism protein [Bacillus subtilis subsp. subtilis str. 168]	S	Function unknown
B. subtilis species	NP_389734.1	conserved protein of unknown function [Bacillus subtilis subsp. subtilis str. 168]	S	Function unknown
B. subtilis species	NP_389735.2	putative N-acetyltransferase [Bacillus subtilis subsp. subtilis str. 168]	J	Translation, ribosomal structure and biogenesis
B. subtilis species	NP_389736.1	negatively charged metabolite transporter [Bacillus subtilis subsp. subtilis str. 168]	EGP	Amino acid transport and metabolism
B. subtilis species	NP_389783.2	putative amine oxidase (flavoprotein) [Bacillus subtilis subsp. subtilis str. 168]	E	Amino acid transport and metabolism
B. subtilis species	NP_389785.1	molecular chaperone for secreting proteins [Bacillus subtilis subsp. subtilis str. 168]	J	Translation, ribosomal structure and biogenesis
B. subtilis species	NP_389786.1	putative transcriptional regulator (AraC/XylS family) [Bacillus subtilis subsp. subtilis str. 168]	K	Transcription
B. subtilis species	NP_389789.1	putative metal-dependent hydrolase [Bacillus subtilis subsp. subtilis str. 168]	S	Function unknown
B. subtilis species	NP_389790.1	putative effector of transcriptional regulator [Bacillus subtilis subsp. subtilis str. 168]	K	Transcription
B. subtilis species	NP_389791.1	putative transcriptional regulator [Bacillus subtilis subsp. subtilis str. 168]	K	Transcription
B. subtilis species	NP_389792.1	mother cell-specific membrane sporulation protein [Bacillus subtilis subsp. subtilis str. 168]	S	Function unknown
B. subtilis species	NP_389793.1	transcriptional regulator (multiple metal-sensing ArsR-SmtB transcriptional repressor favouring Zn2+) [Bacillus subtilis subsp. subtilis str. 168]	K	Transcription
B. subtilis species	NP_389794.1	putative murein fragments glycosidase [Bacillus subtilis subsp. subtilis str. 168]	M	Cell wall/membrane/envelope biogenesis
B. subtilis species	NP_389795.1	putative integral inner membrane protein [Bacillus subtilis subsp. subtilis str. 168]	S	Function unknown
B. subtilis species	NP_389797.1	conserved protein of unknown function [Bacillus subtilis subsp. subtilis str. 168]	S	Function unknown
B. subtilis species	NP_389798.1	putative carboxypeptidase; aminoacid adenylate hydrolase (microcin resistance) [Bacillus subtilis subsp. subtilis str. 168]	V	Defense mechanisms
B. subtilis species	NP_389799.1	fatty acid desaturase [Bacillus subtilis subsp. subtilis str. 168]	I	Lipid transport and metabolism
B. subtilis species	NP_389800.1	two-component thermosensor histidine kinase [DesR-DesK] [Bacillus subtilis subsp. subtilis str. 168]	T	Signal transduction mechanisms
B. subtilis species	NP_389801.1	two-component response regulator [DesK] [Bacillus subtilis subsp. subtilis str. 168]	T	Signal transduction mechanisms
B. subtilis species	NP_389802.1	exported cell wall lytic enzyme [Bacillus subtilis subsp. subtilis str. 168]	M	Cell wall/membrane/envelope biogenesis
B. subtilis species	NP_389803.1	ATP-dependent helicase [Bacillus subtilis subsp. subtilis str. 168]	L	Replication, recombination and repair
B. subtilis species	NP_389804.1	FMN-dependent NADH-azoreductase [Bacillus subtilis subsp. subtilis str. 168]	I	Lipid transport and metabolism
B. subtilis species	NP_389805.2	putative general stress protein [Bacillus subtilis subsp. subtilis str. 168]	T	Signal transduction mechanisms
B. subtilis species	NP_389806.1	conserved protein of unknown function [Bacillus subtilis subsp. subtilis str. 168]	S	Function unknown
B. subtilis species	NP_389808.1	putative chaperone [Bacillus subtilis subsp. subtilis str. 168]	O	Post-translational modification, protein turnover, and chaperones
B. subtilis species	NP_389809.1	conserved protein of unknown function (mother cell in sporulation) [Bacillus subtilis subsp. subtilis str. 168]	S	Function unknown
B. subtilis species	NP_389810.1	conserved protein of unknown function (sporulation-related) [Bacillus subtilis subsp. subtilis str. 168]	S	Function unknown
B. subtilis species	NP_389811.1	conserved hypothetical phage protein [Bacillus subtilis subsp. subtilis str. 168]	S	Function unknown
B. subtilis species	NP_389812.1	conserved hypothetical protein [Bacillus subtilis subsp. subtilis str. 168]	S	Function unknown
B. subtilis species	NP_389813.1	3-hydroxypropionaldehyde dehydrogenase [Bacillus subtilis subsp. subtilis str. 168]	C	Energy production and conversion
B. subtilis species	NP_389814.2	squalene-hopene cyclase, sporulenol synthase (spore protection) [Bacillus subtilis subsp. subtilis str. 168]	I	Lipid transport and metabolism
B. subtilis species	NP_389815.1	superoxide dismutase (Fe2+-dependent) [Bacillus subtilis subsp. subtilis str. 168]	P	Inorganic ion transport and metabolism
B. subtilis species	NP_389816.1	putative sodium-dependent transporter [Bacillus subtilis subsp. subtilis str. 168]	S	Function unknown
B. subtilis species	NP_389818.2	2-oxoglutarate dehydrogenase complex (dihydrolipoamide transsuccinylase, E2 subunit) [Bacillus subtilis subsp. subtilis str. 168]	C	Energy production and conversion
B. subtilis species	NP_389819.3	2-oxoglutarate dehydrogenase (E1 subunit) [Bacillus subtilis subsp. subtilis str. 168]	C	Energy production and conversion
B. subtilis species	NP_389820.2	putative activator of nitric oxide reductase [Bacillus subtilis subsp. subtilis str. 168]	P	Inorganic ion transport and metabolism
B. subtilis species	NP_389821.1	putative nitric-oxide reductase associated protein [Bacillus subtilis subsp. subtilis str. 168]	S	Function unknown
B. subtilis species	NP_389822.1	superoxide dismutase (exported lipoprotein) [Bacillus subtilis subsp. subtilis str. 168]	P	Inorganic ion transport and metabolism
B. subtilis species	NP_389823.1	peptidoglycan hydrolase (cell wall-binding d,l-endopeptidase) [Bacillus subtilis subsp. subtilis str. 168]	M	Cell wall/membrane/envelope biogenesis
B. subtilis species	NP_389824.2	putative YDP-glycosyltransferase [Bacillus subtilis subsp. subtilis str. 168]	CG	Energy production and conversion
B. subtilis species	NP_389825.3	spore diadenylate cyclase [Bacillus subtilis subsp. subtilis str. 168]	S	Function unknown
B. subtilis species	NP_389826.1	Na+-driven efflux MatE family protein [Bacillus subtilis subsp. subtilis str. 168]	V	Defense mechanisms
B. subtilis species	NP_389827.1	co-antagonist of RsbT; component of the anxiosome (stressosome) [Bacillus subtilis subsp. subtilis str. 168]	T	Signal transduction mechanisms
B. subtilis species	NP_389829.1	conserved protein of unknown function (bacillithiol synthesis operon) [Bacillus subtilis subsp. subtilis str. 168]	S	Function unknown
B. subtilis species	NP_389830.2	putative N-acetylated toxic metabolites [Bacillus subtilis subsp. subtilis str. 168]	S	Function unknown
B. subtilis species	NP_389832.1	conserved hypothetical protein [Bacillus subtilis subsp. subtilis str. 168]	S	Function unknown
B. subtilis species	NP_389834.1	putative tautomerase [Bacillus subtilis subsp. subtilis str. 168]	S	Function unknown
B. subtilis species	NP_389835.1	transcriptional repressor [Bacillus subtilis subsp. subtilis str. 168]	K	Transcription
B. subtilis species	NP_389836.1	water forming NADH oxidase (nitroreductase) [Bacillus subtilis subsp. subtilis str. 168]	C	Energy production and conversion
B. subtilis species	NP_389837.1	putative hydrolase [Bacillus subtilis subsp. subtilis str. 168]	S	Function unknown
B. subtilis species	NP_389839.1	putative Na+/metabolite permease [Bacillus subtilis subsp. subtilis str. 168]	E	Amino acid transport and metabolism
B. subtilis species	NP_389840.1	carboxy-terminal processing protease (Prc homolog, tail specific protease) [Bacillus subtilis subsp. subtilis str. 168]	M	Cell wall/membrane/envelope biogenesis
B. subtilis species	NP_389841.1	putative S-adenosylmethionine-dependent methyltransferase [Bacillus subtilis subsp. subtilis str. 168]	Q	Secondary metabolites biosynthesis, transport, and catabolism
B. subtilis species	NP_389842.1	putative spore coat protein [Bacillus subtilis subsp. subtilis str. 168]	S	Function unknown
B. subtilis species	NP_389843.1	D-alanyl-D-alanine carboxypeptidase lipoprotein (D-ala releasing from tetrapeptide hydrolysis) [Bacillus subtilis subsp. subtilis str. 168]	M	Cell wall/membrane/envelope biogenesis
B. subtilis species	NP_389844.1	purine nucleoside phosphorylase [Bacillus subtilis subsp. subtilis str. 168]	F	Nucleotide transport and metabolism
B. subtilis species	NP_389845.2	shape determination factor [Bacillus subtilis subsp. subtilis str. 168]	S	Function unknown
B. subtilis species	NP_389846.1	phosphatidylglycerol phosphate (PGP) phosphatase; undecaprenyl-pyrophosphate phosphatase (promiscuous activity) [Bacillus subtilis subsp. subtilis str. 168]	I	Lipid transport and metabolism
B. subtilis species	NP_389847.1	conserved hypothetical protein [Bacillus subtilis subsp. subtilis str. 168]	S	Function unknown
B. subtilis species	NP_389848.1	conserved hypothetical protein [Bacillus subtilis subsp. subtilis str. 168]	S	Function unknown
B. subtilis species	NP_389849.1	conserved protein of unknown function [Bacillus subtilis subsp. subtilis str. 168]	S	Function unknown
B. subtilis species	NP_389850.1	lysine 2,3-aminomutase [Bacillus subtilis subsp. subtilis str. 168]	E	Amino acid transport and metabolism
B. subtilis species	NP_389851.1	epsilon-amino-beta-lysine acetyl transferase [Bacillus subtilis subsp. subtilis str. 168]	K	Transcription
B. subtilis species	NP_389852.1	putative deacetylase [Bacillus subtilis subsp. subtilis str. 168]	E	Amino acid transport and metabolism
B. subtilis species	NP_389853.1	putative acyloate-acetoacetate CoA-transferase [Bacillus subtilis subsp. subtilis str. 168]	I	Lipid transport and metabolism
B. subtilis species	NP_389854.1	putative oxoacid CoA-transferase [Bacillus subtilis subsp. subtilis str. 168]	I	Lipid transport and metabolism
B. subtilis species	NP_389855.1	putative aminovalerate aminotransferase [Bacillus subtilis subsp. subtilis str. 168]	H	Coenzyme transport and metabolism
B. subtilis species	NP_389856.1	protein involved in maturation of the outermost layer of the spore [Bacillus subtilis subsp. subtilis str. 168]	K	Transcription
B. subtilis species	NP_389857.1	putative glycosyltransferase involved in maturation of the outermost layer of the spore [Bacillus subtilis subsp. subtilis str. 168]	M	Cell wall/membrane/envelope biogenesis
B. subtilis species	NP_389858.1	protein involved in maturation of the outermost layer of the spore [Bacillus subtilis subsp. subtilis str. 168]	S	Function unknown
B. subtilis species	NP_389860.2	protein involved in maturation of the outermost layer of the spore [Bacillus subtilis subsp. subtilis str. 168]	S	Function unknown
B. subtilis species	NP_389861.1	phytase [Bacillus subtilis subsp. subtilis str. 168]	I	Lipid transport and metabolism
B. subtilis species	NP_390051.1	peptide methionine R-sulfoxide reductase [Bacillus subtilis subsp. subtilis str. 168]	O	Post-translational modification, protein turnover, and chaperones
B. subtilis species	NP_390052.1	peptide methionine S-sulfoxide reductase [Bacillus subtilis subsp. subtilis str. 168]	O	Post-translational modification, protein turnover, and chaperones
B. subtilis species	NP_390053.1	putative transcriptional regulator (MarR family) [Bacillus subtilis subsp. subtilis str. 168]	K	Transcription
B. subtilis species	NP_390054.1	damage inducible, Na+ driven multidrug efflux pump [Bacillus subtilis subsp. subtilis str. 168]	V	Defense mechanisms
B. subtilis species	NP_390055.1	conserved hypothetical protein [Bacillus subtilis subsp. subtilis str. 168]	S	Function unknown
B. subtilis species	NP_390056.1	conserved protein of unknown function [Bacillus subtilis subsp. subtilis str. 168]	S	Function unknown
B. subtilis species	NP_390057.1	putative exported lipase/acylhydrolase (lipoprotein) [Bacillus subtilis subsp. subtilis str. 168]	E	Amino acid transport and metabolism
B. subtilis species	NP_390058.2	assembly factor BSco of the Cu(A) site of cytochrome c oxidase [Bacillus subtilis subsp. subtilis str. 168]	S	Function unknown
B. subtilis species	NP_390059.1	conserved hypothetical protein [Bacillus subtilis subsp. subtilis str. 168]	S	Function unknown
B. subtilis species	NP_390060.1	threonine dehydratase [Bacillus subtilis subsp. subtilis str. 168]	E	Amino acid transport and metabolism
B. subtilis species	NP_390061.1	transcriptional enhancer involved in BCAA homeostasis [Bacillus subtilis subsp. subtilis str. 168]	K	Transcription
B. subtilis species	NP_390062.1	putative membrane hydrolase [Bacillus subtilis subsp. subtilis str. 168]	S	Function unknown
B. subtilis species	NP_390063.2	putative 1-acyl-sn-glycerol-3-phosphate acyltransferase [Bacillus subtilis subsp. subtilis str. 168]	I	Lipid transport and metabolism
B. subtilis species	NP_390064.1	dihydrofolate reductase [Bacillus subtilis subsp. subtilis str. 168]	H	Coenzyme transport and metabolism
B. subtilis species	NP_390066.1	putative phosphatidylglycerophosphatase [Bacillus subtilis subsp. subtilis str. 168]	I	Lipid transport and metabolism
B. subtilis species	NP_390067.1	conserved hypothetical protein [Bacillus subtilis subsp. subtilis str. 168]	S	Function unknown
B. subtilis species	NP_390068.2	putative 16S rRNA m(2)G1516 methyltransferase [Bacillus subtilis subsp. subtilis str. 168]	AJ	RNA processing and modification
B. subtilis species	NP_390069.1	protein disulfide isomerase; bacilliredoxin A (de-bacillithiolation) [Bacillus subtilis subsp. subtilis str. 168]	S	Function unknown
B. subtilis species	NP_390070.2	dihydroxy-acid dehydratase [Bacillus subtilis subsp. subtilis str. 168]	E	Amino acid transport and metabolism
B. subtilis species	NP_390071.1	putative lyase or scaffold [Bacillus subtilis subsp. subtilis str. 168]	C	Energy production and conversion
B. subtilis species	NP_390072.1	Mn(2+)-dependent (deoxy)ribonucleoside pyrophosphohydrolase [Bacillus subtilis subsp. subtilis str. 168]	S	Function unknown
B. subtilis species	NP_390073.1	bacillithiol peroxidase [Bacillus subtilis subsp. subtilis str. 168]	O	Post-translational modification, protein turnover, and chaperones
B. subtilis species	NP_390074.2	homoserine O-acetyltransferase [Bacillus subtilis subsp. subtilis str. 168]	E	Amino acid transport and metabolism
B. subtilis species	NP_390075.1	UDP-glucose diacylglyceroltransferase [Bacillus subtilis subsp. subtilis str. 168]	M	Cell wall/membrane/envelope biogenesis
B. subtilis species	NP_390076.1	cold-shock protein, molecular chaperone, RNA-helicase co-factor [Bacillus subtilis subsp. subtilis str. 168]	K	Transcription
B. subtilis species	NP_390077.1	activator of degradative enzymes (aprE, nprE, sacB) production or activity [Bacillus subtilis subsp. subtilis str. 168]	S	Function unknown
B. subtilis species	NP_390078.1	putative spore coat protein [Bacillus subtilis subsp. subtilis str. 168]	S	Function unknown
B. subtilis species	NP_390079.1	conserved protein of unknown function [Bacillus subtilis subsp. subtilis str. 168]	S	Function unknown
B. subtilis species	NP_390080.2	ribonuclease [Bacillus subtilis subsp. subtilis str. 168]	L	Replication, recombination and repair
B. subtilis species	NP_390081.1	preQ0 transporter (promiscuous) [Bacillus subtilis subsp. subtilis str. 168]	S	Function unknown
B. subtilis species	NP_390082.1	putative RNA binding protein (no RNase H activity) [Bacillus subtilis subsp. subtilis str. 168]	L	Replication, recombination and repair
B. subtilis species	NP_390083.1	5'3'-exonuclease [Bacillus subtilis subsp. subtilis str. 168]	L	Replication, recombination and repair
B. subtilis species	NP_390084.1	spore associated protein [Bacillus subtilis subsp. subtilis str. 168]	S	Function unknown
B. subtilis species	NP_390085.1	dynamin GTPase [Bacillus subtilis subsp. subtilis str. 168]	S	Function unknown
B. subtilis species	NP_390086.1	alkylpyrone methyltransferase (polyketide synthesis) [Bacillus subtilis subsp. subtilis str. 168]	S	Function unknown
B. subtilis species	NP_390087.1	promiscuous alkylpyrone synthase BpsA (polyketide synthesis) [Bacillus subtilis subsp. subtilis str. 168]	Q	Secondary metabolites biosynthesis, transport, and catabolism
B. subtilis species	NP_390088.1	xanthine permease [Bacillus subtilis subsp. subtilis str. 168]	F	Nucleotide transport and metabolism
B. subtilis species	NP_390089.1	xanthine phosphoribosyltransferase [Bacillus subtilis subsp. subtilis str. 168]	F	Nucleotide transport and metabolism
B. subtilis species	NP_390090.1	metal-dependent carboxypeptidase [Bacillus subtilis subsp. subtilis str. 168]	E	Amino acid transport and metabolism
B. subtilis species	NP_390091.1	2-keto-3-deoxygluconate permease [Bacillus subtilis subsp. subtilis str. 168]	P	Inorganic ion transport and metabolism
B. subtilis species	NP_390092.1	2-keto-3-deoxygluconate-6-phosphate aldolase [Bacillus subtilis subsp. subtilis str. 168]	G	Carbohydrate transport and metabolism
B. subtilis species	NP_390093.1	2-keto-3-deoxygluconate kinase [Bacillus subtilis subsp. subtilis str. 168]	G	Carbohydrate transport and metabolism
B. subtilis species	NP_390094.1	transcriptional repressor of the Kdg operon (KdgR-galacturonate) [Bacillus subtilis subsp. subtilis str. 168]	K	Transcription
B. subtilis species	NP_390095.1	4-deoxy-L-threo-5-hexosulose-uronate ketol-isomerase, 5-keto-4-deoxyuronate isomerase [Bacillus subtilis subsp. subtilis str. 168]	G	Carbohydrate transport and metabolism
B. subtilis species	NP_390096.1	2-keto-3-deoxygluconate oxidoreductase [Bacillus subtilis subsp. subtilis str. 168]	IQ	Lipid transport and metabolism
B. subtilis species	NP_390097.1	putative ATP-dependent helicase [Bacillus subtilis subsp. subtilis str. 168]	KL	Transcription
B. subtilis species	NP_390098.1	hypothetical protein BSU_22160 [Bacillus subtilis subsp. subtilis str. 168]	S	Function unknown
B. subtilis species	NP_390099.1	m(7)G2069 methylase of 23S rRNA [Bacillus subtilis subsp. subtilis str. 168]	L	Replication, recombination and repair
B. subtilis species	NP_390100.1	cell division protein [Bacillus subtilis subsp. subtilis str. 168]	D	Cell cycle control, cell division, chromosome partitioning
B. subtilis species	NP_390101.2	conserved protein of unknown function [Bacillus subtilis subsp. subtilis str. 168]	S	Function unknown
B. subtilis species	NP_390102.1	spore coat protein (inner) [Bacillus subtilis subsp. subtilis str. 168]	S	Function unknown
B. subtilis species	NP_390103.1	putative nucleic acid binding enzyme [Bacillus subtilis subsp. subtilis str. 168]	L	Replication, recombination and repair
B. subtilis species	NP_390104.1	putative ATP-dependent RNA helicase [Bacillus subtilis subsp. subtilis str. 168]	L	Replication, recombination and repair
B. subtilis species	NP_390105.1	putative phosphotransferase system enzyme IIA component [Bacillus subtilis subsp. subtilis str. 168]	G	Carbohydrate transport and metabolism
B. subtilis species	NP_390106.1	putative chaperone [Bacillus subtilis subsp. subtilis str. 168]	O	Post-translational modification, protein turnover, and chaperones
B. subtilis species	NP_390107.1	putative spore coat protein; methionine-glutamine-rich protein [Bacillus subtilis subsp. subtilis str. 168]	S	Function unknown
B. subtilis species	NP_390108.1	putative sporulation protein [Bacillus subtilis subsp. subtilis str. 168]	S	Function unknown
B. subtilis species	NP_390109.1	conserved protein of unknown function [Bacillus subtilis subsp. subtilis str. 168]	S	Function unknown
B. subtilis species	NP_390110.1	putative sporulation protein [Bacillus subtilis subsp. subtilis str. 168]	S	Function unknown
B. subtilis species	NP_390111.1	conserved protein of unknown function [Bacillus subtilis subsp. subtilis str. 168]	S	Function unknown
B. subtilis species	NP_390112.1	Holliday junction resolvase [Bacillus subtilis subsp. subtilis str. 168]	L	Replication, recombination and repair
B. subtilis species	NP_390113.1	peptidoglycan glycosyltransferase (penicillin-binding proteins 1A and 1B) [Bacillus subtilis subsp. subtilis str. 168]	M	Cell wall/membrane/envelope biogenesis
B. subtilis species	NP_390114.1	conserved protein of unknown function [Bacillus subtilis subsp. subtilis str. 168]	S	Function unknown
B. subtilis species	NP_390115.1	endonuclease III, apurinic apyrimidic DNA lyase [Bacillus subtilis subsp. subtilis str. 168]	L	Replication, recombination and repair
B. subtilis species	NP_390116.1	DNA-remodelling primosomal protein [Bacillus subtilis subsp. subtilis str. 168]	L	Replication, recombination and repair
B. subtilis species	NP_390117.1	asparaginyl-tRNA synthetase [Bacillus subtilis subsp. subtilis str. 168]	J	Translation, ribosomal structure and biogenesis
B. subtilis species	NP_390118.1	anabolic oxaloacetate / glutamate aminotransferase [Bacillus subtilis subsp. subtilis str. 168]	E	Amino acid transport and metabolism
B. subtilis species	NP_390119.1	suppressor of tetracyclin sensitivity of an ezrA mutant [Bacillus subtilis subsp. subtilis str. 168]	S	Function unknown
B. subtilis species	NP_390120.1	conserved protein of unknown function [Bacillus subtilis subsp. subtilis str. 168]	S	Function unknown
B. subtilis species	NP_390121.1	damage inducible ATP-dependent 3'-_5' nuclease [Bacillus subtilis subsp. subtilis str. 168]	L	Replication, recombination and repair
B. subtilis species	NP_390122.1	aspartate 1-decarboxylase [Bacillus subtilis subsp. subtilis str. 168]	H	Coenzyme transport and metabolism
B. subtilis species	NP_390123.1	pantothenate synthetase [Bacillus subtilis subsp. subtilis str. 168]	H	Coenzyme transport and metabolism
B. subtilis species	NP_390124.1	ketopantoate hydroxymethyltransferase [Bacillus subtilis subsp. subtilis str. 168]	H	Coenzyme transport and metabolism
B. subtilis species	NP_390125.1	biotin acetyl-CoA-carboxylase ligase and biotin regulon repressor (BirA-biotinoyl-5'-AMP) [Bacillus subtilis subsp. subtilis str. 168]	K	Transcription
B. subtilis species	NP_390126.1	tRNA nucleotidyltransferase [Bacillus subtilis subsp. subtilis str. 168]	J	Translation, ribosomal structure and biogenesis
B. subtilis species	NP_390127.1	N-acetyl-alpha-D-glucosaminyl L-malate synthase; malate glycosyltransferase for bacillithiol synthesis [Bacillus subtilis subsp. subtilis str. 168]	M	Cell wall/membrane/envelope biogenesis
B. subtilis species	NP_390128.2	N-acetyl-alpha-D-glucosaminyl L-malate deacetylase 1; malate N-acetylglucosamine N-acetyl hydrolase [Bacillus subtilis subsp. subtilis str. 168]	S	Function unknown
B. subtilis species	NP_390129.1	methylglyoxal synthase [Bacillus subtilis subsp. subtilis str. 168]	G	Carbohydrate transport and metabolism
B. subtilis species	NP_390130.1	(4S)-4-hydroxy-2,3,4, 5-tetrahydro-(2S)-dipicolinic acid (HTPA) dehydratase reductase [Bacillus subtilis subsp. subtilis str. 168]	E	Amino acid transport and metabolism
B. subtilis species	NP_390131.1	oxidized nucleotide pyrophosphohydrolase [Bacillus subtilis subsp. subtilis str. 168]	S	Function unknown
B. subtilis species	NP_390132.2	putative integral inner membrane protein [Bacillus subtilis subsp. subtilis str. 168]	S	Function unknown
B. subtilis species	NP_390133.1	sporulation septum-associated protein [Bacillus subtilis subsp. subtilis str. 168]	S	Function unknown
B. subtilis species	NP_390135.1	menaquinol:cytochrome c oxidoreductase (cytochrome cc subunit) [Bacillus subtilis subsp. subtilis str. 168]	C	Energy production and conversion
B. subtilis species	NP_390136.1	menaquinol:cytochrome c oxidoreductase (cytochrome b subunit) [Bacillus subtilis subsp. subtilis str. 168]	C	Energy production and conversion
B. subtilis species	NP_390137.1	menaquinol:cytochrome c oxidoreductase (iron-sulfur subunit) [Bacillus subtilis subsp. subtilis str. 168]	C	Energy production and conversion
B. subtilis species	NP_390138.1	conserved protein of unknown function [Bacillus subtilis subsp. subtilis str. 168]	S	Function unknown
B. subtilis species	NP_390139.1	conserved protein of unknown function [Bacillus subtilis subsp. subtilis str. 168]	S	Function unknown
B. subtilis species	NP_390140.1	conserved protein of unknown function [Bacillus subtilis subsp. subtilis str. 168]	S	Function unknown
B. subtilis species	NP_390141.1	3-phosphoshikimate 1-carboxyvinyltransferase (5-enolpyruvoylshikimate-3-phosphate synthase) [Bacillus subtilis subsp. subtilis str. 168]	E	Amino acid transport and metabolism
B. subtilis species	NP_390142.1	prephenate dehydrogenase [Bacillus subtilis subsp. subtilis str. 168]	E	Amino acid transport and metabolism
B. subtilis species	NP_390143.2	histidinol-phosphate aminotransferase; tyrosine/phenylalanine aminotransferase (promiscuous) [Bacillus subtilis subsp. subtilis str. 168]	E	Amino acid transport and metabolism
B. subtilis species	NP_390144.1	tryptophan synthase (alpha subunit) [Bacillus subtilis subsp. subtilis str. 168]	E	Amino acid transport and metabolism
B. subtilis species	NP_390145.2	tryptophan synthase (beta subunit) [Bacillus subtilis subsp. subtilis str. 168]	E	Amino acid transport and metabolism
B. subtilis species	NP_390146.3	phosphoribosylanthranilate isomerase [Bacillus subtilis subsp. subtilis str. 168]	E	Amino acid transport and metabolism
B. subtilis species	NP_390148.2	anthranilate phosphoribosyltransferase [Bacillus subtilis subsp. subtilis str. 168]	E	Amino acid transport and metabolism
B. subtilis species	NP_390149.1	anthranilate synthase [Bacillus subtilis subsp. subtilis str. 168]	EH	Amino acid transport and metabolism
B. subtilis species	NP_390150.1	chorismate mutase [Bacillus subtilis subsp. subtilis str. 168]	E	Amino acid transport and metabolism
B. subtilis species	NP_390151.1	3-dehydroquinate synthase [Bacillus subtilis subsp. subtilis str. 168]	E	Amino acid transport and metabolism
B. subtilis species	NP_390152.3	chorismate synthase [Bacillus subtilis subsp. subtilis str. 168]	E	Amino acid transport and metabolism
B. subtilis species	NP_390153.2	methyl-accepting chemotaxis proteins (MCPs) methyltransferase [Bacillus subtilis subsp. subtilis str. 168]	NT	Cell motility
B. subtilis species	NP_390154.1	nucleoside diphosphate kinase [Bacillus subtilis subsp. subtilis str. 168]	F	Nucleotide transport and metabolism
B. subtilis species	NP_390155.1	heptaprenyl diphosphate synthase component II [Bacillus subtilis subsp. subtilis str. 168]	H	Coenzyme transport and metabolism
B. subtilis species	NP_390156.1	demethylmenaquinone methyltransferase [Bacillus subtilis subsp. subtilis str. 168]	H	Coenzyme transport and metabolism
B. subtilis species	NP_390157.1	heptaprenyl diphosphate synthase component I [Bacillus subtilis subsp. subtilis str. 168]	H	Coenzyme transport and metabolism
B. subtilis species	NP_390158.1	tryptophan operon RNA-binding attenuation protein (TRAP) [Bacillus subtilis subsp. subtilis str. 168]	K	Transcription
B. subtilis species	NP_390159.1	GTP cyclohydrolase I [Bacillus subtilis subsp. subtilis str. 168]	H	Coenzyme transport and metabolism
B. subtilis species	NP_390160.1	non-specific DNA-binding protein HBsu [Bacillus subtilis subsp. subtilis str. 168]	L	Replication, recombination and repair
B. subtilis species	NP_390161.1	morphogenetic stage IV sporulation protein [Bacillus subtilis subsp. subtilis str. 168]	S	Function unknown
B. subtilis species	NP_390162.1	putative lipoprotein of unknown function [Bacillus subtilis subsp. subtilis str. 168]	S	Function unknown
B. subtilis species	NP_390163.1	conserved protein of unknown function [Bacillus subtilis subsp. subtilis str. 168]	S	Function unknown
B. subtilis species	NP_390164.1	NADPH-dependent glycerol-3-phosphate dehydrogenase [Bacillus subtilis subsp. subtilis str. 168]	I	Lipid transport and metabolism
B. subtilis species	NP_390165.1	GTPase essential for ribosome 50S subunit assembly (maturation of the 50S subunit central protoberance) [Bacillus subtilis subsp. subtilis str. 168]	S	Function unknown
B. subtilis species	NP_390166.1	conserved membrane protein of unknown function [Bacillus subtilis subsp. subtilis str. 168]	S	Function unknown
B. subtilis species	NP_390167.1	conserved membrane protein of unknown function [Bacillus subtilis subsp. subtilis str. 168]	S	Function unknown
B. subtilis species	NP_390168.3	isopentenyl diphosphate isomerase (typeII) [Bacillus subtilis subsp. subtilis str. 168]	C	Energy production and conversion
B. subtilis species	NP_390169.1	RNA degradation presenting factor (ribosomal protein S1 homolog) [Bacillus subtilis subsp. subtilis str. 168]	J	Translation, ribosomal structure and biogenesis
B. subtilis species	NP_390170.1	cytidylate kinase [Bacillus subtilis subsp. subtilis str. 168]	F	Nucleotide transport and metabolism
B. subtilis species	NP_390171.1	conserved hypothetical protein [Bacillus subtilis subsp. subtilis str. 168]	S	Function unknown
B. subtilis species	NP_390172.1	cyclic di-GMP receptor [Bacillus subtilis subsp. subtilis str. 168]	M	Cell wall/membrane/envelope biogenesis
B. subtilis species	NP_390173.1	spore germination membrane component [Bacillus subtilis subsp. subtilis str. 168]	H	Coenzyme transport and metabolism
B. subtilis species	NP_390174.1	spore germination cortex-lytic enzyme [Bacillus subtilis subsp. subtilis str. 168]	M	Cell wall/membrane/envelope biogenesis
B. subtilis species	NP_390175.1	protease required for RsiW anti-sigma(W) degradation [Bacillus subtilis subsp. subtilis str. 168]	S	Function unknown
B. subtilis species	NP_390176.2	putative bacillithiol biosynthesis thiol disulfide oxidoreductase [Bacillus subtilis subsp. subtilis str. 168]	O	Post-translational modification, protein turnover, and chaperones
B. subtilis species	NP_390177.2	cryptic glutamate dehydrogenase (active after removal of a 9 bp insert) [Bacillus subtilis subsp. subtilis str. 168]	E	Amino acid transport and metabolism
B. subtilis species	NP_390178.1	adaptor to ClpC; regulator of competence and sporulation [Bacillus subtilis subsp. subtilis str. 168]	NOT	Cell motility
B. subtilis species	NP_390179.1	putative phosphoesterase [Bacillus subtilis subsp. subtilis str. 168]	S	Function unknown
B. subtilis species	NP_390180.1	conserved protein of unknown function [Bacillus subtilis subsp. subtilis str. 168]	S	Function unknown
B. subtilis species	NP_390181.1	putative enzyme possibly involved in cell wall turnover [Bacillus subtilis subsp. subtilis str. 168]	M	Cell wall/membrane/envelope biogenesis
B. subtilis species	NP_390182.1	conserved membrane protein of unknown function [Bacillus subtilis subsp. subtilis str. 168]	S	Function unknown
B. subtilis species	NP_390183.1	ATP-dependent DNA helicase [Bacillus subtilis subsp. subtilis str. 168]	L	Replication, recombination and repair
B. subtilis species	NP_390184.1	subunit of the platform for genome maintenance machinery [Bacillus subtilis subsp. subtilis str. 168]	S	Function unknown
B. subtilis species	NP_390185.1	ferredoxin [Bacillus subtilis subsp. subtilis str. 168]	C	Energy production and conversion
B. subtilis species	NP_390186.1	FMN permease [Bacillus subtilis subsp. subtilis str. 168]	U	Intracellular trafficking, secretion, and vesicular transport
B. subtilis species	NP_390188.2	3-phosphoglycerate dehydrogenase [Bacillus subtilis subsp. subtilis str. 168]	E	Amino acid transport and metabolism
B. subtilis species	NP_390189.1	3-dehydroquinate dehydratase [Bacillus subtilis subsp. subtilis str. 168]	E	Amino acid transport and metabolism
B. subtilis species	NP_390190.2	negative regulator of sigma(X) activity [Bacillus subtilis subsp. subtilis str. 168]	S	Function unknown
B. subtilis species	NP_390191.2	RNA polymerase ECF(extracytoplasmic function)-type sigma factor sigma(X) [Bacillus subtilis subsp. subtilis str. 168]	K	Transcription
B. subtilis species	NP_390192.1	two-component sensor histidine kinase (ResD / ResE) [Bacillus subtilis subsp. subtilis str. 168]	T	Signal transduction mechanisms
B. subtilis species	NP_390193.2	two-component response regulator (ResD / ResE) [Bacillus subtilis subsp. subtilis str. 168]	T	Signal transduction mechanisms
B. subtilis species	NP_390194.2	factor required for cytochrome c synthesis [Bacillus subtilis subsp. subtilis str. 168]	O	Post-translational modification, protein turnover, and chaperones
B. subtilis species	NP_390195.1	factor required for cytochrome c synthesis [Bacillus subtilis subsp. subtilis str. 168]	O	Post-translational modification, protein turnover, and chaperones
B. subtilis species	NP_390196.2	extracytoplasmic thioredoxin involved in cytochrome c maturation (lipoprotein) [Bacillus subtilis subsp. subtilis str. 168]	CO	Energy production and conversion
B. subtilis species	NP_390197.2	23S rRNA pseudouridine 2633 (=2605 standard) pseudouridine synthase [Bacillus subtilis subsp. subtilis str. 168]	J	Translation, ribosomal structure and biogenesis
B. subtilis species	NP_390198.2	spore maturation protein [Bacillus subtilis subsp. subtilis str. 168]	S	Function unknown
B. subtilis species	NP_390199.1	spore maturation protein [Bacillus subtilis subsp. subtilis str. 168]	S	Function unknown
B. subtilis species	NP_390200.1	D-alanyl-D-alanine carboxypeptidase (penicillin-binding protein 5*) (required for spore cortex) [Bacillus subtilis subsp. subtilis str. 168]	M	Cell wall/membrane/envelope biogenesis
B. subtilis species	NP_390201.1	conserved protein of unknown function [Bacillus subtilis subsp. subtilis str. 168]	S	Function unknown
B. subtilis species	NP_390202.1	chromosome condensation and segregation factor [Bacillus subtilis subsp. subtilis str. 168]	D	Cell cycle control, cell division, chromosome partitioning
B. subtilis species	NP_390203.1	chromosome condensation and partitioning factor [Bacillus subtilis subsp. subtilis str. 168]	D	Cell cycle control, cell division, chromosome partitioning
B. subtilis species	NP_390204.1	conserved protein of unknown function [Bacillus subtilis subsp. subtilis str. 168]	S	Function unknown
B. subtilis species	NP_390205.1	putative riboflavin synthesis-related N-acetyltransferase [Bacillus subtilis subsp. subtilis str. 168]	K	Transcription
B. subtilis species	NP_390206.1	6,7-dimethyl-8-ribityllumazine synthase, beta subunit [Bacillus subtilis subsp. subtilis str. 168]	H	Coenzyme transport and metabolism
B. subtilis species	NP_390207.1	fused 3,4-dihydroxy-2-butanone 4-phosphate synthase and GTP cyclohydrolase II [Bacillus subtilis subsp. subtilis str. 168]	H	Coenzyme transport and metabolism
B. subtilis species	NP_390208.1	riboflavin synthase (alpha subunit) [Bacillus subtilis subsp. subtilis str. 168]	H	Coenzyme transport and metabolism
B. subtilis species	NP_390209.1	fused diaminohydroxyphosphoribosylaminopyrimidine deaminase; 5-amino-6-(5-phosphoribosylamino) uracil reductase [Bacillus subtilis subsp. subtilis str. 168]	H	Coenzyme transport and metabolism
B. subtilis species	NP_390211.1	conserved protein of unknown function [Bacillus subtilis subsp. subtilis str. 168]	S	Function unknown
B. subtilis species	NP_390212.1	type I signal peptidase [Bacillus subtilis subsp. subtilis str. 168]	U	Intracellular trafficking, secretion, and vesicular transport
B. subtilis species	NP_390216.1	putative germination protein [Bacillus subtilis subsp. subtilis str. 168]	S	Function unknown
B. subtilis species	NP_390217.1	peptidyl-prolyl isomerase [Bacillus subtilis subsp. subtilis str. 168]	O	Post-translational modification, protein turnover, and chaperones
B. subtilis species	NP_390218.1	putative exported protein [Bacillus subtilis subsp. subtilis str. 168]	S	Function unknown
B. subtilis species	NP_390219.1	meso-2,6-diaminopimelate decarboxylase [Bacillus subtilis subsp. subtilis str. 168]	E	Amino acid transport and metabolism
B. subtilis species	NP_390220.2	stage V sporulation protein AF [Bacillus subtilis subsp. subtilis str. 168]	EG	Amino acid transport and metabolism
B. subtilis species	NP_390222.1	stage V sporulation protein AD (uptake of pyridine-2,6-dicarboxylic acid) [Bacillus subtilis subsp. subtilis str. 168]	I	Lipid transport and metabolism
B. subtilis species	NP_390223.1	mechanosensitive channel; stage V sporulation protein AC [Bacillus subtilis subsp. subtilis str. 168]	S	Function unknown
B. subtilis species	NP_390224.1	stage V sporulation protein AB [Bacillus subtilis subsp. subtilis str. 168]	S	Function unknown
B. subtilis species	NP_390225.2	stage V sporulation protein AA [Bacillus subtilis subsp. subtilis str. 168]	S	Function unknown
B. subtilis species	NP_390226.1	RNA polymerase sporulation-specific sigma factor (sigma-F) [Bacillus subtilis subsp. subtilis str. 168]	K	Transcription
B. subtilis species	NP_390227.1	anti-sigma factor (antagonist of sigma(F)) and serine kinase [Bacillus subtilis subsp. subtilis str. 168]	F	Nucleotide transport and metabolism
B. subtilis species	NP_390228.1	anti-anti-sigma factor (antagonist of SpoIIAB) [Bacillus subtilis subsp. subtilis str. 168]	T	Signal transduction mechanisms
B. subtilis species	NP_390229.1	D-alanyl-D-alanine carboxypeptidase (penicilin binding protein) [Bacillus subtilis subsp. subtilis str. 168]	M	Cell wall/membrane/envelope biogenesis
B. subtilis species	NP_390231.2	1,5-phosphopentomutase [Bacillus subtilis subsp. subtilis str. 168]	G	Carbohydrate transport and metabolism
B. subtilis species	NP_390232.2	site-specific tyrosine recombinase for chromosome partitioning [Bacillus subtilis subsp. subtilis str. 168]	L	Replication, recombination and repair
B. subtilis species	NP_390233.2	transcriptional regulator for iron transport and metabolism [Bacillus subtilis subsp. subtilis str. 168]	P	Inorganic ion transport and metabolism
B. subtilis species	NP_390234.1	autolysin component for dissolution of the septal cell wall (stage II sporulation) [Bacillus subtilis subsp. subtilis str. 168]	S	Function unknown
B. subtilis species	NP_390235.1	conserved protein of unknown function [Bacillus subtilis subsp. subtilis str. 168]	S	Function unknown
B. subtilis species	NP_390236.1	catabolic NAD-dependent malic enzyme (conversion of malate into pyruvate) [Bacillus subtilis subsp. subtilis str. 168]	C	Energy production and conversion
B. subtilis species	NP_390237.1	malate-H+/Na+-lactate antiporter [Bacillus subtilis subsp. subtilis str. 168]	C	Energy production and conversion
B. subtilis species	NP_390238.2	L-aspartase (aspartate ammonia lyase) [Bacillus subtilis subsp. subtilis str. 168]	E	Amino acid transport and metabolism
B. subtilis species	NP_390239.1	exported L-asparaginase [Bacillus subtilis subsp. subtilis str. 168]	EJ	Amino acid transport and metabolism
B. subtilis species	NP_390240.1	transcriptional regulator of ansAB (Xre family) [Bacillus subtilis subsp. subtilis str. 168]	K	Transcription
B. subtilis species	NP_390241.2	putative nucleotide binding protein [Bacillus subtilis subsp. subtilis str. 168]	L	Replication, recombination and repair
B. subtilis species	NP_390242.1	isopentenyl pyrophosphate and dimethylallyl pyrophosphate diphosphatase (moonlighting ADP-ribose pyrophosphatase) [Bacillus subtilis subsp. subtilis str. 168]	L	Replication, recombination and repair
B. subtilis species	NP_390243.1	NADPH-dependent aldo-keto reductase (acts on 4-hydroxy-2,3-trans-nonenal) [Bacillus subtilis subsp. subtilis str. 168]	C	Energy production and conversion
B. subtilis species	NP_390244.1	conserved protein of unknown function [Bacillus subtilis subsp. subtilis str. 168]	S	Function unknown
B. subtilis species	NP_390245.1	putative hydrolase [Bacillus subtilis subsp. subtilis str. 168]	S	Function unknown
B. subtilis species	NP_390246.1	conserved protein of unknown function [Bacillus subtilis subsp. subtilis str. 168]	S	Function unknown
B. subtilis species	NP_390247.1	conserved protein of unknown function [Bacillus subtilis subsp. subtilis str. 168]	S	Function unknown
B. subtilis species	NP_390248.1	conserved protein of unknown function [Bacillus subtilis subsp. subtilis str. 168]	K	Transcription
B. subtilis species	NP_390249.1	putative degradation enzyme (oxygenase) [Bacillus subtilis subsp. subtilis str. 168]	S	Function unknown
B. subtilis species	NP_390250.1	putative N-acetyltransferase [Bacillus subtilis subsp. subtilis str. 168]	K	Transcription
B. subtilis species	NP_390251.1	conserved protein of unknown function [Bacillus subtilis subsp. subtilis str. 168]	S	Function unknown
B. subtilis species	NP_390252.1	Y family DNA polymerase V bypassing lesions during replication [Bacillus subtilis subsp. subtilis str. 168]	L	Replication, recombination and repair
B. subtilis species	NP_390253.1	conserved protein of unknown function [Bacillus subtilis subsp. subtilis str. 168]	S	Function unknown
B. subtilis species	NP_390254.2	putative efflux transporter [Bacillus subtilis subsp. subtilis str. 168]	G	Carbohydrate transport and metabolism
B. subtilis species	NP_390255.2	hypothetical protein BSU_23740 [Bacillus subtilis subsp. subtilis str. 168]	S	Function unknown
B. subtilis species	NP_390256.1	putative lyase [Bacillus subtilis subsp. subtilis str. 168]	E	Amino acid transport and metabolism
B. subtilis species	NP_390257.2	pantothenate kinase [Bacillus subtilis subsp. subtilis str. 168]	F	Nucleotide transport and metabolism
B. subtilis species	NP_390258.2	D-serine ammonia-lyase [Bacillus subtilis subsp. subtilis str. 168]	E	Amino acid transport and metabolism
B. subtilis species	NP_390259.1	putative metabolite dehydrogenase, NAD-binding [Bacillus subtilis subsp. subtilis str. 168]	S	Function unknown
B. subtilis species	NP_390260.1	putative metal-dependent hydrolase [Bacillus subtilis subsp. subtilis str. 168]	S	Function unknown
B. subtilis species	NP_390261.1	pyrroline-5-carboxylate reductase (NADP-dependent, weak activity) [Bacillus subtilis subsp. subtilis str. 168]	E	Amino acid transport and metabolism
B. subtilis species	NP_390262.2	putative N-deacylase [Bacillus subtilis subsp. subtilis str. 168]	E	Amino acid transport and metabolism
B. subtilis species	NP_390263.1	NADPH-dependent flavin oxidoreductase (acting on cinnamaldehyde-related compounds) [Bacillus subtilis subsp. subtilis str. 168]	C	Energy production and conversion
B. subtilis species	NP_390264.1	putative hydrolase [Bacillus subtilis subsp. subtilis str. 168]	S	Function unknown
B. subtilis species	NP_390265.1	ribonuclease Z [Bacillus subtilis subsp. subtilis str. 168]	S	Function unknown
B. subtilis species	NP_390266.2	glucose-6-phosphate 1-dehydrogenase (NADP-dependent) [Bacillus subtilis subsp. subtilis str. 168]	G	Carbohydrate transport and metabolism
B. subtilis species	NP_390267.2	NADP+-dependent 6-P-gluconate dehydrogenase [Bacillus subtilis subsp. subtilis str. 168]	G	Carbohydrate transport and metabolism
B. subtilis species	NP_390268.2	DNA-damage lesion bypass DNA polymerase [Bacillus subtilis subsp. subtilis str. 168]	L	Replication, recombination and repair
B. subtilis species	NP_390269.1	Sec-independent factor for membrane protein insertion (YidC/SpoIIIJ family) [Bacillus subtilis subsp. subtilis str. 168]	U	Intracellular trafficking, secretion, and vesicular transport
B. subtilis species	NP_390270.3	conserved protein of unknown function [Bacillus subtilis subsp. subtilis str. 168]	S	Function unknown
B. subtilis species	NP_390271.2	putative peptidase or deacylase [Bacillus subtilis subsp. subtilis str. 168]	E	Amino acid transport and metabolism
B. subtilis species	NP_390273.2	putative methylmalonyl-CoA epimerase [Bacillus subtilis subsp. subtilis str. 168]	E	Amino acid transport and metabolism
B. subtilis species	NP_390274.1	putative L,D-transpeptidase [Bacillus subtilis subsp. subtilis str. 168]	S	Function unknown
B. subtilis species	NP_390275.2	conserved protein of unknown function [Bacillus subtilis subsp. subtilis str. 168]	S	Function unknown
B. subtilis species	NP_390276.1	high affinity arginine ABC transporter (ATP-binding protein) [Bacillus subtilis subsp. subtilis str. 168]	E	Amino acid transport and metabolism
B. subtilis species	NP_390277.1	high affinity arginine ABC transporter (permease) [Bacillus subtilis subsp. subtilis str. 168]	E	Amino acid transport and metabolism
B. subtilis species	NP_390278.1	high affinity arginine ABC transporter binding lipoprotein [Bacillus subtilis subsp. subtilis str. 168]	ET	Amino acid transport and metabolism
B. subtilis species	NP_390279.1	bacilliredoxin B (de-bacillithiolation) [Bacillus subtilis subsp. subtilis str. 168]	S	Function unknown
B. subtilis species	NP_390280.2	putative lipid kinase BmrU [Bacillus subtilis subsp. subtilis str. 168]	I	Lipid transport and metabolism
B. subtilis species	NP_390286.2	branched-chain alpha-keto acid dehydrogenase E3 subunit (dihydrolipoamide dehydrogenase) [Bacillus subtilis subsp. subtilis str. 168]	C	Energy production and conversion
B. subtilis species	NP_390287.2	branched-chain fatty-acid kinase [Bacillus subtilis subsp. subtilis str. 168]	C	Energy production and conversion
B. subtilis species	NP_390288.1	branched-chain amino acid dehydrogenase [Bacillus subtilis subsp. subtilis str. 168]	E	Amino acid transport and metabolism
B. subtilis species	NP_390289.2	phosphate BCFA and butyryl coenzyme A transferase [Bacillus subtilis subsp. subtilis str. 168]	C	Energy production and conversion
B. subtilis species	NP_390290.1	transcriptional regulator [Bacillus subtilis subsp. subtilis str. 168]	KT	Transcription
B. subtilis species	NP_390291.1	conserved protein of unknown function [Bacillus subtilis subsp. subtilis str. 168]	S	Function unknown
B. subtilis species	NP_390292.1	2-methylisocitrate lyase [Bacillus subtilis subsp. subtilis str. 168]	G	Carbohydrate transport and metabolism
B. subtilis species	NP_390293.2	2-methylcitrate dehydratase (promiscuous) [Bacillus subtilis subsp. subtilis str. 168]	S	Function unknown
B. subtilis species	NP_390294.1	bifunctional citrate synthase/2-methylcitrate synthase [Bacillus subtilis subsp. subtilis str. 168]	C	Energy production and conversion
B. subtilis species	NP_390295.2	propionyl-CoA dehydrogenase subunit [Bacillus subtilis subsp. subtilis str. 168]	I	Lipid transport and metabolism
B. subtilis species	NP_390296.2	3-hydroxybutyryl-CoA dehydrogenase [Bacillus subtilis subsp. subtilis str. 168]	I	Lipid transport and metabolism
B. subtilis species	NP_390297.1	degradative acetoacetyl-CoA thiolase [Bacillus subtilis subsp. subtilis str. 168]	I	Lipid transport and metabolism
B. subtilis species	NP_390298.2	glycerophosphodiester phosphodiesterase (exolytic cleavage of individual teichoic acid monomer units) [Bacillus subtilis subsp. subtilis str. 168]	C	Energy production and conversion
B. subtilis species	NP_390299.2	N-acetylmuramoyl-L-alanine amidase [Bacillus subtilis subsp. subtilis str. 168]	M	Cell wall/membrane/envelope biogenesis
B. subtilis species	NP_390300.2	putative lipoprotein [Bacillus subtilis subsp. subtilis str. 168]	S	Function unknown
B. subtilis species	NP_390301.1	putative NADH-dependent flavin oxidoreductase [Bacillus subtilis subsp. subtilis str. 168]	C	Energy production and conversion
B. subtilis species	NP_390302.1	response regulator, phosphorylated in response to complex YlbF/YmcA/YaaT [Bacillus subtilis subsp. subtilis str. 168]	KT	Transcription
B. subtilis species	NP_390303.2	regulatory membrane-associated serine protease [Bacillus subtilis subsp. subtilis str. 168]	M	Cell wall/membrane/envelope biogenesis
B. subtilis species	NP_390304.2	factor for double strand breaks DNA repair and genetic recombination [Bacillus subtilis subsp. subtilis str. 168]	L	Replication, recombination and repair
B. subtilis species	NP_390305.1	transcriptional regulator (AhrC(ArgR)-arginine) [Bacillus subtilis subsp. subtilis str. 168]	K	Transcription
B. subtilis species	NP_390306.2	putative 2'-O-ribose RNA methyltransferase [Bacillus subtilis subsp. subtilis str. 168]	J	Translation, ribosomal structure and biogenesis
B. subtilis species	NP_390307.1	1-deoxyxylulose-5-phosphate synthase [Bacillus subtilis subsp. subtilis str. 168]	H	Coenzyme transport and metabolism
B. subtilis species	NP_390308.2	farnesyl diphosphate synthase [Bacillus subtilis subsp. subtilis str. 168]	H	Coenzyme transport and metabolism
B. subtilis species	NP_390309.2	exodeoxyribonuclease VII (small subunit) [Bacillus subtilis subsp. subtilis str. 168]	L	Replication, recombination and repair
B. subtilis species	NP_390310.2	exodeoxyribonuclease VII (large subunit) [Bacillus subtilis subsp. subtilis str. 168]	L	Replication, recombination and repair
B. subtilis species	NP_390311.1	methylenetetrahydrofolate dehydrogenase; methenyltetrahydrofolate cyclohydrolase [Bacillus subtilis subsp. subtilis str. 168]	F	Nucleotide transport and metabolism
B. subtilis species	NP_390312.2	transcription termination factor NusB [Bacillus subtilis subsp. subtilis str. 168]	K	Transcription
B. subtilis species	NP_390313.2	alkaline shock protein [Bacillus subtilis subsp. subtilis str. 168]	S	Function unknown
B. subtilis species	NP_390314.2	acetyl-CoA carboxylase subunit (biotin carboxylase subunit) [Bacillus subtilis subsp. subtilis str. 168]	I	Lipid transport and metabolism
B. subtilis species	NP_390315.1	acetyl-CoA carboxylase subunit (biotin carboxyl carrier subunit) [Bacillus subtilis subsp. subtilis str. 168]	I	Lipid transport and metabolism
B. subtilis species	NP_390316.2	stage III sporulation ratchet engulfment protein [Bacillus subtilis subsp. subtilis str. 168]	S	Function unknown
B. subtilis species	NP_390317.2	stage III sporulation engulfment assembly protein [Bacillus subtilis subsp. subtilis str. 168]	S	Function unknown
B. subtilis species	NP_390318.1	stage III sporulation protein (feeding tube apparatus) [Bacillus subtilis subsp. subtilis str. 168]	S	Function unknown
B. subtilis species	NP_390319.2	stage III sporulation protein (feeding tube apparatus) [Bacillus subtilis subsp. subtilis str. 168]	S	Function unknown
B. subtilis species	NP_390320.1	stage III sporulation protein (feeding tube apparatus) [Bacillus subtilis subsp. subtilis str. 168]	S	Function unknown
B. subtilis species	NP_390321.1	stage III sporulation protein (feeding tube apparatus) [Bacillus subtilis subsp. subtilis str. 168]	S	Function unknown
B. subtilis species	NP_390322.1	stage III sporulation protein (feeding tube apparatus) [Bacillus subtilis subsp. subtilis str. 168]	S	Function unknown
B. subtilis species	NP_390323.1	ATP-binding stage III sporulation protein [Bacillus subtilis subsp. subtilis str. 168]	S	Function unknown
B. subtilis species	NP_390324.1	conserved protein of unknown function [Bacillus subtilis subsp. subtilis str. 168]	S	Function unknown
B. subtilis species	NP_390325.2	elongation factor P [Bacillus subtilis subsp. subtilis str. 168]	J	Translation, ribosomal structure and biogenesis
B. subtilis species	NP_390326.1	aminopeptidase (Met-Xaa and Xaa-Pro, Xaa-Pro-Xaa) [Bacillus subtilis subsp. subtilis str. 168]	E	Amino acid transport and metabolism
B. subtilis species	NP_390327.1	3-dehydroquinate dehydratase, type II [Bacillus subtilis subsp. subtilis str. 168]	E	Amino acid transport and metabolism
B. subtilis species	NP_390328.1	putative integral inner membrane protein [Bacillus subtilis subsp. subtilis str. 168]	S	Function unknown
B. subtilis species	NP_390329.2	conserved protein of unknown function [Bacillus subtilis subsp. subtilis str. 168]	S	Function unknown
B. subtilis species	NP_390330.1	conserved protein of unknown function [Bacillus subtilis subsp. subtilis str. 168]	S	Function unknown
B. subtilis species	NP_390331.1	putative lipase / acyl esterase [Bacillus subtilis subsp. subtilis str. 168]	S	Function unknown
B. subtilis species	NP_390332.2	transcriptional regulator (hydrogen peroxide sensing, allosterically regulated by Mn2+) [Bacillus subtilis subsp. subtilis str. 168]	K	Transcription
B. subtilis species	NP_390333.1	protein octanoyltransferase [Bacillus subtilis subsp. subtilis str. 168]	H	Coenzyme transport and metabolism
B. subtilis species	NP_390334.2	putative sulfur transferase [Bacillus subtilis subsp. subtilis str. 168]	P	Inorganic ion transport and metabolism
B. subtilis species	NP_390335.1	glycine decarboxylase (subunit 2) (glycine cleavage system protein P) [Bacillus subtilis subsp. subtilis str. 168]	E	Amino acid transport and metabolism
B. subtilis species	NP_390336.2	glycine decarboxylase (subunit 1) (glycine cleavage system protein P) [Bacillus subtilis subsp. subtilis str. 168]	E	Amino acid transport and metabolism
B. subtilis species	NP_390337.2	aminomethyltransferase (glycine cleavage system protein T) [Bacillus subtilis subsp. subtilis str. 168]	E	Amino acid transport and metabolism
B. subtilis species	NP_390338.1	putative RNA polymerase-associated helicase protein [Bacillus subtilis subsp. subtilis str. 168]	L	Replication, recombination and repair
B. subtilis species	NP_390339.1	conserved protein of unknown function [Bacillus subtilis subsp. subtilis str. 168]	S	Function unknown
B. subtilis species	NP_390340.1	antagonist of SinR [Bacillus subtilis subsp. subtilis str. 168]	S	Function unknown
B. subtilis species	NP_390341.1	master regulator of biofilm formation [Bacillus subtilis subsp. subtilis str. 168]	K	Transcription
B. subtilis species	NP_390342.1	major biofilm matrix component [Bacillus subtilis subsp. subtilis str. 168]	S	Function unknown
B. subtilis species	NP_390343.1	type I signal peptidase [Bacillus subtilis subsp. subtilis str. 168]	U	Intracellular trafficking, secretion, and vesicular transport
B. subtilis species	NP_390344.1	lipoprotein for biofilm formation [Bacillus subtilis subsp. subtilis str. 168]	S	Function unknown
B. subtilis species	NP_390345.1	putative exported protein [Bacillus subtilis subsp. subtilis str. 168]	S	Function unknown
B. subtilis species	NP_390346.2	factor involved in sporulation [Bacillus subtilis subsp. subtilis str. 168]	S	Function unknown
B. subtilis species	NP_390347.1	component of the DNA transport pilin platform [Bacillus subtilis subsp. subtilis str. 168]	S	Function unknown
B. subtilis species	NP_390348.1	component of the DNA transport pilin platform [Bacillus subtilis subsp. subtilis str. 168]	U	Intracellular trafficking, secretion, and vesicular transport
B. subtilis species	NP_390349.1	component of the DNA transport pilin platform [Bacillus subtilis subsp. subtilis str. 168]	S	Function unknown
B. subtilis species	NP_390350.1	membrane component of the DNA transport pilin platform [Bacillus subtilis subsp. subtilis str. 168]	NU	Cell motility
B. subtilis species	NP_390351.1	pilin-like component of the DNA transport membrane pilin platform [Bacillus subtilis subsp. subtilis str. 168]	U	Intracellular trafficking, secretion, and vesicular transport
B. subtilis species	NP_390352.1	membrane pilin platform component of the DNA transport machinery [Bacillus subtilis subsp. subtilis str. 168]	NU	Cell motility
B. subtilis species	NP_390353.1	membrane associated ATPase of the pilin platform for DNA competence [Bacillus subtilis subsp. subtilis str. 168]	NU	Cell motility
B. subtilis species	NP_390354.1	CorA-type divalent ion transporter [Bacillus subtilis subsp. subtilis str. 168]	P	Inorganic ion transport and metabolism
B. subtilis species	NP_390355.1	putative membrane associated enzyme [Bacillus subtilis subsp. subtilis str. 168]	S	Function unknown
B. subtilis species	NP_390356.2	component of the anxiosome (stressosome) [Bacillus subtilis subsp. subtilis str. 168]	T	Signal transduction mechanisms
B. subtilis species	NP_390357.2	transcriptional regulator of stress [Bacillus subtilis subsp. subtilis str. 168]	P	Inorganic ion transport and metabolism
B. subtilis species	NP_390358.1	conserved protein of unknown function [Bacillus subtilis subsp. subtilis str. 168]	S	Function unknown
B. subtilis species	NP_390359.1	putative metal-binding hydrolase [Bacillus subtilis subsp. subtilis str. 168]	S	Function unknown
B. subtilis species	NP_390360.1	conserved protein of unknown function [Bacillus subtilis subsp. subtilis str. 168]	S	Function unknown
B. subtilis species	NP_390361.2	conserved protein of unknown function [Bacillus subtilis subsp. subtilis str. 168]	S	Function unknown
B. subtilis species	NP_390362.2	putative lipoprotein [Bacillus subtilis subsp. subtilis str. 168]	S	Function unknown
B. subtilis species	NP_390363.1	putative d,l-endopeptidase [Bacillus subtilis subsp. subtilis str. 168]	E	Amino acid transport and metabolism
B. subtilis species	NP_390364.2	enzyme responsible for polyglycerolphosphate LTA synthesis [Bacillus subtilis subsp. subtilis str. 168]	M	Cell wall/membrane/envelope biogenesis
B. subtilis species	NP_390365.2	glucose kinase [Bacillus subtilis subsp. subtilis str. 168]	G	Carbohydrate transport and metabolism
B. subtilis species	NP_390366.1	putative single strand nucleic acid binding transcription factor [Bacillus subtilis subsp. subtilis str. 168]	S	Function unknown
B. subtilis species	NP_390367.2	membrane endopeptidase [Bacillus subtilis subsp. subtilis str. 168]	O	Post-translational modification, protein turnover, and chaperones
B. subtilis species	NP_390368.1	conserved protein of unknown function [Bacillus subtilis subsp. subtilis str. 168]	S	Function unknown
B. subtilis species	NP_390369.1	5-formyltetrahydrofolate cyclo-ligase [Bacillus subtilis subsp. subtilis str. 168]	H	Coenzyme transport and metabolism
B. subtilis species	NP_390370.2	putative glycosyltransferase [Bacillus subtilis subsp. subtilis str. 168]	M	Cell wall/membrane/envelope biogenesis
[truncated: 139,983 more rows]

## Sheet: 3_Core_proteomes_enrichment
Species	S	F	J	C	P	E	H	G	O	I	T	L	Q	M	V	K	N	U	D	A	B		COG Category	COG category annotation
B. subtilis	0.87*	1.18*	1.22*	1.12*	1.15*	1.06*	1.21*	1.1*	1.12*	1.05	1.11*	0.93	0.89	1.04	0.96	1	1.04	1.07	1.2*	0.43	1.28		S	Function unknown
B. stercoris	0.98*	0.87*	0.94	1.04	1.05	0.99	1.02	1.09*	0.98	0.99	1.12*	0.93	0.83*	1.03	1.09	1.08*	0.97	1.02	0.97	0.68	1.35		F	Nucleotide transport and metabolism
B. spizizenii	0.93*	1.06*	1.08*	1.04*	1.07*	1.05*	1.07*	1.04*	1.08*	1.03	1.06*	0.98	1.03	1.01	0.96	1.01	1.03	1.01	1.06	1.11	1.11		J	Translation, ribosomal structure and biogenesis
B. vallismortis	0.95*	1.06*	1.06*	1	1.07*	1.01	1.04*	1.06*	1.06*	1.03	1.01	0.99	0.98	1	0.98	1.02	1	1.04	1.01	1.08	1.08		C	Energy production and conversion
B. inaquosorum	0.94*	1.11*	1.1*	1.07*	1.08*	1.04*	1.09*	1.03	1.02	1	1.04	0.99	0.93	1.02	0.89*	1	0.98	1.09	0.91	1.16	1.16		P	Inorganic ion transport and metabolism
B. halotolerans	0.94*	1.16*	0.9*	1.07*	1.12*	1.03	1.11*	1.06*	1.08	1.03	1.17*	0.97	0.92	0.96	1.08	0.95*	1.11*	0.97	1.08	1.2	1.2		E	Amino acid transport and metabolism
B. atrophaeus	0.91*	1.08*	1.12*	1.06*	1.13*	1.11*	1.09*	1.12*	1.04	1.05	1.04	0.9*	0.84*	1.03	0.87*	1	1.07	1.14	0.98	1.2	1.2		H	Coenzyme transport and metabolism
B. velezensis	0.94*	1.11*	1.08*	1.06*	1.04*	1.06*	1.08*	1.02	1.01	1.06*	0.94*	0.99	0.92*	1.02	0.83*	1	1.09*	1.11*	1.03	1.11	1.11		G	Carbohydrate transport and metabolism
B. amyloliquefaciens	0.86*	1.14*	1.19*	1.16*	1.18*	1.13*	1.14*	1.01	1.12*	1.14*	1.13*	0.83*	0.93	1.06	0.97	1.02	1.07	1.21*	1.09	1.2	1.2		O	Post-translational modification, protein turnover, and chaperones
B. siamensis	0.88*	1.12*	1.15*	1.1*	1.12*	1.09*	1.15*	1.11*	1.13*	1.06	1.12*	0.96	0.77*	1.05	0.99	1.05*	1.08	1.16*	0.96	0.58	1.16		I	Lipid transport and metabolism
B. pumilus	0.86*	1.18*	1.17*	1.08*	1.09*	1.13*	1.15*	1.09*	1.11*	1.1*	1.11*	0.96	1.06	1.03	1	0.99	1.01	1.08	1.03	1.23	1.23		T	Signal transduction mechanisms
B. altitudinis	0.91*	1.15*	1.14*	1.06*	1.08*	1.08*	1.11*	1.07*	1.08*	1.07*	1.07*	0.85*	0.96	1.02	0.92	1.02	1.01	1.12	1.04	1.16	1.16		L	Replication, recombination and repair
B. safensis	0.85*	1.14*	1.22*	1.09*	1.11*	1.09*	1.21*	1.09*	1.19*	1.06	1.1*	0.98	0.85*	1.09*	0.92	1.04	1.05	1.22*	1.11	1.27	1.27		Q	Secondary metabolites biosynthesis, transport, and catabolism
B. xiamenensis	0.92*	1.06*	1.08*	1.07*	1.05*	1.07*	1.08*	1.05*	1.06*	1.07*	1.07*	0.87*	1.06	1.03	0.99	1.03*	1.03	1.09	1.04	1.09	1.09		M	Cell wall/membrane/envelope biogenesis
B. licheniformis	0.94*	1.11*	1.08*	1.05*	1.07*	1.05*	1.1*	1.02	1.01	1.1*	0.99	0.94*	0.99	1	0.93	1.03	0.99	0.96	1.02	0	1.16		V	Defense mechanisms
B. paralicheniformis	0.91*	1.1*	1.08*	1.11*	1.06*	1.08*	1.11*	1.05*	1.04	1.03	1.01	1.01	0.94	0.99	0.98	1.02	1.07	1.12	1.08	1.15	1.15		K	Transcription
B. haynesii	0.98*	1.03*	1.02*	1.02*	0.99	1.02*	1.01	1	1.01	1.02	1.01	1.01	1.01	0.95*	1.03	1.02*	0.99	1	1.03	0	1.03		N	Cell motility
B. sonorensis	0.92*	0.99	1.09*	1.08*	1.08*	1.06*	1.05*	1.07*	1	1.07*	1.07*	0.89*	1.09*	1.04	1.07*	1.04*	1.06	1.09	1.03	0.91	1.1		U	Intracellular trafficking, secretion, and vesicular transport
B. glycinifermentans	0.91*	1.09*	1.16*	1.11*	1.15*	1.06*	1.03	1.01	1.08*	1.09*	0.97	0.83*	0.9	1.11*	0.97	1.03	1.12*	0.98	1.06	1.2	1.2		D	Cell cycle control, cell division, chromosome partitioning
B. paranthracis	0.84*	1.21*	1.25*	1.22*	1.22*	1.16*	1.29*	1.06	1.2*	1.25*	1.12*	0.81*	0.99	1.04	0.95	1.02	1.15*	1.18*	1.03	0	1.39		A	RNA processing and modification
B. pacificus	0.86*	1.22*	1.26*	1.25*	1.2*	1.16*	1.27*	1.01	1.16*	1.24*	1.11*	0.75*	0.97	0.96	1	1	1.07	0.94	1.03	0	1.39		B	Chromatin structure and dynamics
B. tropicus	0.92*	1.14*	1.16*	1.1*	1.12*	1.06*	1.1*	1.05	1.06	1.1*	1.05	0.95	0.88*	0.95	0.98	0.99	0.94	1.03	1.08	0	1.23
B. anthracis	0.88*	1.18*	1.26*	1.22*	1.19*	1.1*	1.23*	1.11*	1.19*	1.17*	1.06	0.95	0.93	0.88*	0.99	0.98	1.02	1.07	0.86*	0	1.32		p-value cutoff	0.05
B. wiedmannii	0.85*	1.13*	1.27*	1.25*	1.25*	1.14*	1.21*	1.09*	1.17*	1.15*	1.05	1.03	0.93	0.91*	0.94	1.02	1.14*	1.15	1.08	0	1.37		Fold Change values that are statistically significant (p-value < 0.05) are noted with a star
B. mobilis	0.96*	1.09*	1.07*	1.07*	1.08*	1.05*	1.08*	1.07*	1.04	1.05*	1.02	0.86*	1.01	0.96*	1.02	0.99	1.05	1.04	1	0	1.1		Enriched categories are marked with green, while depleted categories are red
Cereus subclade 2	0.85*	1.16*	1.18*	1.19*	1.18*	1.09*	1.21*	1.11*	1.13*	1.22*	1.14*	0.99	0.87*	1.01	0.97	1.04	1.08	1.11	1.17*	0	1.28
B. toyonensis	0.9*	1.07*	1.13*	1.14*	1.06*	1.11*	1.14*	1.06*	1.11*	1.1*	1.08*	0.92*	0.96	1.02	1.03	1	1.02	1.07	1	0	1.16
B. mycoides	0.87*	1.21*	1.3*	1.24*	1.3*	1.13*	1.25*	0.96	1.2*	1.14*	1.04	0.97	0.9	0.92*	0.87*	0.97	1.13	1	1.04	0	1.41
B. nitratireducens	0.96*	1.11*	1.12*	1.09*	1.12*	1.06*	1.08*	1.06*	1.06	1.05	1.04	0.82*	0.97	0.9*	0.88*	1	1.1	1.06	0.97	0	1.19
B. pseudomycoides	0.92*	1.12*	1.16*	1.2*	1.2*	1.13*	1.19*	1.1*	1.13*	1.08*	1.06	0.7*	0.78*	1	0.83*	1.01	0.97	1.02	1.16*	0	1.25
B. cytotoxicus	0.92*	1.11*	1.17*	1.09*	1.11*	1.08*	1.15*	1.11*	1.14*	1	1.06	0.82*	1	1.04	1.01	1.01	0.69*	0.99	1	0	1.19

## Sheet: 4_Fingerprints_list
							Closest homolog data
							Closest homolog data
Species/Clade	Reference genome	ProteinID	NCBI annotation	COG category	COG category annotation	Strict fingerprint	Protein	Perc. identity	Query coverage	E-value	Bitscore	Closest homolog organism	Closest homolog organism species
Subtilis Clade	GCF_000009045.1	NP_388831.1	negative regulator of the activity of sigma-M [Bacillus subtilis subsp. subtilis str. 168]	S	Function unknown	1	X	0	0	1	0	X	X
Subtilis Clade	GCF_000009045.1	NP_391602.1	conserved protein of unknown function [Bacillus subtilis subsp. subtilis str. 168]	S	Function unknown	1	X	0	0	1	0	X	X
Subtilis Clade	GCF_000009045.1	YP_054586.1	regulator of OxaAB translation [Bacillus subtilis subsp. subtilis str. 168]	S	Function unknown	1	X	0	0	1	0	X	X
Subtilis Clade	GCF_000009045.1	NP_388332.1	putative glyco-prenyl flippase subunit [Bacillus subtilis subsp. subtilis str. 168]	S	Function unknown	1	X	0	0	1	0	X	X
Subtilis Clade	GCF_000009045.1	NP_391682.1	conserved protein of unknown function [Bacillus subtilis subsp. subtilis str. 168]	S	Function unknown	1	X	0	0	1	0	X	X
Subtilis Clade	GCF_000009045.1	NP_389267.1	spore-specific thiol-disulfide oxidoreductase (SpoVD maturation) [Bacillus subtilis subsp. subtilis str. 168]	CO	Energy production and conversion	0	WP_159781096.1	43.75	75.15	2.1e-37	124	GCF_009818105.1	Bacillus sp. N1-1
Subtilis Clade	GCF_000009045.1	NP_389619.1	co-factor of ribonucleotide diphosphate reductase [Bacillus subtilis subsp. subtilis str. 168]	F	Nucleotide transport and metabolism	0	WP_048722429.1	52.137	89.23	2.38e-38	122	GCF_017909295.1	B. cytotoxicus
Subtilis Clade	GCF_000009045.1	NP_391193.1	membrane anchor for the phage-shock protein A homolog LiaH [Bacillus subtilis subsp. subtilis str. 168]	S	Function unknown	0	WP_002011676.1	35.345	88.1	1.44e-09	49.3	GCF_000832605.1	B. mycoides
B. subtilis group	GCF_000009045.1	YP_009513949.1	conserved hypothetical protein [Bacillus subtilis subsp. subtilis str. 168]	S	Function unknown	1	X	0	0	1	0	X	X
B. subtilis group	GCF_000009045.1	YP_009513998.1	hypothetical protein BSU_29845 [Bacillus subtilis subsp. subtilis str. 168]	S	Function unknown	1	X	0	0	1	0	X	X
B. subtilis group	GCF_000009045.1	NP_390835.1	small acid-soluble spore protein (alpha-type SASP) [Bacillus subtilis subsp. subtilis str. 168]	S	Function unknown	0	WP_003152415.1	87.879	94.2	4.91e-38	117	GCF_005696395.1	B. velezensis
B. subtilis group	GCF_000009045.1	NP_391687.2	conserved protein of unknown function [Bacillus subtilis subsp. subtilis str. 168]	S	Function unknown	0	WP_003326423.1	60	93	6.92e-34	110	GCF_000165925.1	B. atrophaeus
B. subtilis species	GCF_000009045.1	YP_009513990.1	hypothetical protein BSU_27085 [Bacillus subtilis subsp. subtilis str. 168]	S	Function unknown	1	X	0	0	1	0	X	X
B. subtilis species	GCF_000009045.1	YP_003097769.1	hypothetical protein BSU_27809 [Bacillus subtilis subsp. subtilis str. 168]	S	Function unknown	0	WP_088112339.1	65.217	97.83	4.65e-16	60.8	GCF_002163815.1	B. inaquosorum
B. subtilis species	GCF_000009045.1	YP_009513966.1	conserved hypothetical protein [Bacillus subtilis subsp. subtilis str. 168]	S	Function unknown	0	WP_152024366.1	82.222	86.27	2.36e-23	79.7	GCF_001889625.1	B. spizizenii
B. subtilis species	GCF_000009045.1	YP_009514009.1	hypothetical protein BSU_36739 [Bacillus subtilis subsp. subtilis str. 168]	S	Function unknown	0	WP_010328909.1	65.217	97.83	6.41e-19	68.2	GCF_004116955.1	B. vallismortis
B. spizizenii species	GCF_006094475.1	WP_003221089.1	hypothetical protein	S	Function unknown	1	X	0	0	1	0	X	X
B. spizizenii species	GCF_006094475.1	WP_032727220.1	hypothetical protein	S	Function unknown	1	X	0	0	1	0	X	X
B. spizizenii species	GCF_006094475.1	WP_003220368.1	UPF0715 family protein	S	Function unknown	0	WP_160245201.1	71.875	90.48	8.21e-47	144	GCF_009913275.1	B. subtilis
B. vallismortis species	GCF_003667885.1	WP_010330910.1	hypothetical protein [Bacillus vallismortis]	S	Function unknown	1	X	0	0	1	0	X	X
B. vallismortis species	GCF_003667885.1	WP_121642348.1	hypothetical protein [Bacillus vallismortis]	S	Function unknown	1	X	0	0	1	0	X	X
B. vallismortis species	GCF_003667885.1	WP_128568195.1	hypothetical protein [Bacillus vallismortis]	S	Function unknown	1	X	0	0	1	0	X	X
B. vallismortis species	GCF_003667885.1	WP_162985558.1	hypothetical protein [Bacillus vallismortis]	S	Function unknown	1	X	0	0	1	0	X	X
B. vallismortis species	GCF_003667885.1	WP_162985568.1	hypothetical protein [Bacillus vallismortis]	S	Function unknown	1	X	0	0	1	0	X	X
B. vallismortis species	GCF_003667885.1	WP_010328372.1	hypothetical protein [Bacillus vallismortis]	S	Function unknown	0	WP_010334330.1	69.444	82.93	1.89e-06	38.9	GCF_012648005.1	B. halotolerans
B. vallismortis species	GCF_003667885.1	WP_026014481.1	hypothetical protein [Bacillus vallismortis]	S	Function unknown	0	WP_061187246.1	87.5	35.23	4.29e-08	43.1	GCF_001889625.1	B. spizizenii
B. vallismortis species	GCF_003667885.1	WP_039074925.1	hypothetical protein	S	Function unknown	0	WP_167873740.1	73.214	98.21	7.41e-26	86.3	GCF_012225885.1	B. tequilensis
B. vallismortis species	GCF_003667885.1	WP_121641915.1	hypothetical protein [Bacillus vallismortis]	S	Function unknown	0	WP_168748612.1	27.333	67.13	1.13e-06	43.9	GCF_012648005.1	B. halotolerans
B. vallismortis species	GCF_003667885.1	WP_121642094.1	YesK-like family protein [Bacillus vallismortis]	S	Function unknown	0	WP_084990798.1	73.333	98.89	5.21e-44	134	GCF_012647565.1	B. inaquosorum
B. vallismortis species	GCF_003667885.1	WP_121642642.1	spore coat protein C [Bacillus vallismortis]	S	Function unknown	0	WP_167872573.1	81.081	98.55	5.27e-12	52.4	GCF_012225885.1	B. tequilensis
B. vallismortis species	GCF_003667885.1	WP_121643527.1	hypothetical protein [Bacillus vallismortis]	S	Function unknown	0	WP_047183370.1	74.286	52.31	3.93e-12	55.8	GCF_001015095.1	B. subtilis
B. vallismortis species	GCF_003667885.1	WP_121643668.1	hypothetical protein [Bacillus vallismortis]	S	Function unknown	0	WP_003225974.1	30.732	66.1	4.77e-20	82.8	GCF_000146565.1	B. spizizenii
B. vallismortis species	GCF_003667885.1	WP_121643669.1	hypothetical protein [Bacillus vallismortis]	S	Function unknown	0	WP_003225974.1	25.943	63.69	2.14e-14	67.8	GCF_000146565.1	B. spizizenii
B. inaquosorum species	GCF_019598985.1	WP_084995437.1	Tat pathway signal protein [Bacillus subtilis]	S	Function unknown	0	WP_094232047.1	35.448	79.19	2.5e-47	162	GCF_002243495.1	B. atrophaeus
B. inaquosorum species	GCF_019598985.1	WP_003238366.1	hypothetical protein	S	Function unknown	0	WP_003221089.1	67.073	98.7	9.75e-08	42	GCF_000146565.1	B. spizizenii
B. inaquosorum species	GCF_019598985.1	WP_019257466.1	YjcZ family sporulation protein	S	Function unknown	0	WP_041520857.1	88.571	97.14	4.11e-15	57.8	GCF_000227465.1	B. spizizenii
B. inaquosorum species	GCF_019598985.1	WP_019258442.1	hypothetical protein [Bacillus subtilis]	S	Function unknown	0	WP_057770739.1	53.933	69.84	7.18e-25	87.8	GCF_007995155.1	Others
B. inaquosorum species	GCF_019598985.1	WP_084990956.1	spore coat protein [Bacillus subtilis]	S	Function unknown	0	WP_128568208.1	46.471	98.35	6.72e-20	76.6	GCF_004116955.1	B. vallismortis
B. halotolerans species	GCF_004006435.1	WP_024121014.1	hypothetical protein	S	Function unknown	1	X	0	0	1	0	X	X
B. halotolerans species	GCF_004006435.1	WP_024121050.1	hypothetical protein	S	Function unknown	0	WP_167872573.1	66.216	96	1.38e-06	38.5	GCF_012225885.1	B. tequilensis
B. halotolerans species	GCF_004006435.1	WP_024121562.1	hypothetical protein	S	Function unknown	0	WP_167872573.1	76.712	97.01	1.39e-12	53.5	GCF_012225885.1	B. tequilensis
B. halotolerans species	GCF_004006435.1	WP_024121573.1	hypothetical protein	S	Function unknown	0	WP_014113931.1	73.944	99.3	7.53e-81	231	GCF_000227465.1	B. spizizenii
B. halotolerans species	GCF_004006435.1	WP_127695506.1	CotH kinase family protein [Bacillus halotolerans]	M	Cell wall/membrane/envelope biogenesis	0	WP_072566062.1	71.384	99.69	4.17e-168	466	GCF_001889625.1	B. spizizenii
B. halotolerans species	GCF_004006435.1	WP_164848134.1	hypothetical protein [Bacillus halotolerans]	S	Function unknown	0	WP_088111432.1	75	98.08	2.64e-23	79.7	GCF_002163815.1	B. inaquosorum
B. halotolerans species	GCF_004006435.1	WP_240671145.1	hypothetical protein [Bacillus halotolerans]	S	Function unknown	0	WP_212082580.1	55.385	95.52	4.71e-21	75.1	GCF_018141065.1	B. subtilis
B. atrophaeus group	GCF_002243495.1	WP_003329083.1	hypothetical protein [Bacillus subtilis group]	S	Function unknown	1	X	0	0	1	0	X	X
B. atrophaeus group	GCF_002243495.1	WP_003325149.1	hypothetical protein [Bacillus subtilis group]	S	Function unknown	1	X	0	0	1	0	X	X
B. atrophaeus group	GCF_002243495.1	WP_003328505.1	hypothetical protein [Bacillus subtilis group]	S	Function unknown	1	X	0	0	1	0	X	X
B. atrophaeus group	GCF_002243495.1	WP_004430374.1	phytanoyl-CoA dioxygenase family protein [Bacillus subtilis group]	Q	Secondary metabolites biosynthesis, transport, and catabolism	1	X	0	0	1	0	X	X
B. atrophaeus group	GCF_002243495.1	WP_081112782.1	spore coat protein [Bacillus atrophaeus]	S	Function unknown	1	X	0	0	1	0	X	X
B. atrophaeus group	GCF_002243495.1	WP_088117258.1	hypothetical protein [Bacillus atrophaeus]	S	Function unknown	1	X	0	0	1	0	X	X
B. atrophaeus group	GCF_002243495.1	WP_094231296.1	hypothetical protein [Bacillus atrophaeus]	S	Function unknown	1	X	0	0	1	0	X	X
B. atrophaeus group	GCF_002243495.1	WP_003327540.1	YjcZ family sporulation protein	S	Function unknown	0	WP_101860506.1	61.224	97.96	3.38e-09	43.5	GCF_018417515.1	B. halotolerans
B. atrophaeus group	GCF_002243495.1	WP_094232047.1	hypothetical protein [Bacillus atrophaeus]	S	Function unknown	0	WP_088111701.1	36.194	53.53	9.08e-48	164	GCF_002163815.1	B. inaquosorum
B. atrophaeus group	GCF_002243495.1	WP_094232122.1	poly-gamma-glutamate hydrolase family protein [Bacillus atrophaeus]	S	Function unknown	0	WP_212098170.1	51.282	95.4	2.05e-79	237	GCF_019880285.1	B. amyloliquefaciens
B. atrophaeus group	GCF_002243495.1	WP_155723730.1	hypothetical protein [Bacillus subtilis group]	S	Function unknown	0	WP_003245634.1	58	87.5	2.97e-12	52	GCF_021497545.1	B. subtilis
B. atrophaeus group	GCF_002243495.1	WP_003326324.1	hypothetical protein [Bacillus subtilis group]	S	Function unknown	0	WP_103749208.1	45.312	92.42	3.12e-10	47.8	GCF_002953915.1	B. stercoris
B. atrophaeus group	GCF_002243495.1	WP_004430231.1	hypothetical protein [Bacillus subtilis group]	S	Function unknown	0	WP_160244269.1	54.795	98.63	3.04e-22	78.6	GCF_009913595.1	B. subtilis
B. atrophaeus group	GCF_002243495.1	WP_088118112.1	hypothetical protein [Bacillus atrophaeus]	S	Function unknown	0	WP_198098099.1	51.948	98.7	2.66e-24	84	GCF_016093395.1	B. halotolerans
B. atrophaeus group	GCF_002243495.1	WP_094231638.1	hypothetical protein [Bacillus atrophaeus]	S	Function unknown	0	WP_061861266.1	41.304	86.73	2.5e-53	167	GCF_001593765.1	B. velezensis
B. atrophaeus group	GCF_002243495.1	WP_094231775.1	CotH kinase family protein [Bacillus atrophaeus]	M	Cell wall/membrane/envelope biogenesis	0	WP_188323672.1	52.744	99.7	7.64e-118	340	GCF_014621755.1	B. halotolerans
B. atrophaeus group	GCF_002243495.1	WP_094231877.1	hypothetical protein [Bacillus atrophaeus]	S	Function unknown	0	WP_198698961.1	50.955	99.36	1.97e-56	171	GCF_016313165.1	B. siamensis
B. atrophaeus group	GCF_002243495.1	WP_094232119.1	hypothetical protein [Bacillus atrophaeus]	S	Function unknown	0	WP_010330622.1	53.226	98.39	6.77e-18	66.6	GCF_003667885.1	B. vallismortis
B. atrophaeus group	GCF_002243495.1	WP_240515890.1	hypothetical protein [Bacillus atrophaeus]	S	Function unknown	0	WP_046160593.1	43.506	98.08	8.14e-44	139	GCF_002173695.1	B. subtilis
B. amyloliquefaciens - B. velezensis group	GCF_000196735.1	WP_014470848.1	hypothetical protein	S	Function unknown	1	X	0	0	1	0	X	X
B. amyloliquefaciens - B. velezensis group	GCF_000196735.1	WP_014469830.1	hypothetical protein [Bacillus subtilis group]	S	Function unknown	1	X	0	0	1	0	X	X
B. amyloliquefaciens - B. velezensis group	GCF_000196735.1	WP_013351161.1	hypothetical protein [Bacillus subtilis group]	S	Function unknown	0	NP_388369.1	36.905	92.13	1.46e-13	57.4	GCF_000009045.1	B. subtilis
B. amyloliquefaciens - B. velezensis group	GCF_000196735.1	WP_013351399.1	hypothetical protein [Bacillus amyloliquefaciens]	S	Function unknown	0	WP_010787955.1	36.585	93.49	1.71e-45	147	GCF_000385965.2	B. atrophaeus
B. amyloliquefaciens - B. velezensis group	GCF_000196735.1	WP_013351995.1	hypothetical protein [Bacillus subtilis group]	S	Function unknown	0	WP_094231877.1	50.318	99.36	6.82e-55	167	GCF_002243495.1	B. atrophaeus
B. amyloliquefaciens - B. velezensis group	GCF_000196735.1	WP_013353197.1	SGNH/GDSL hydrolase family protein [Bacillus subtilis group]	E	Amino acid transport and metabolism	0	WP_053602901.1	27.397	76.89	5.19e-12	60.5	GCF_001278705.1	B. gobiensis
B. amyloliquefaciens - B. velezensis group	GCF_000196735.1	WP_013353636.1	ABC transporter permease [Bacillus amyloliquefaciens]	P	Inorganic ion transport and metabolism	0	WP_003326901.1	86.636	96	1.5e-137	382	GCF_001597265.1	B. atrophaeus
B. amyloliquefaciens - B. velezensis group	GCF_000196735.1	WP_041481664.1	ABC transporter permease ytrC [Bacillus amyloliquefaciens]	S	Function unknown	0	WP_014114862.1	42.47	99.39	4.89e-82	249	GCF_000227465.1	B. spizizenii
B. amyloliquefaciens - B. velezensis group	GCF_000196735.1	WP_076983148.1	YjcZ family sporulation protein	S	Function unknown	0	WP_024121909.1	75.862	96.55	2.21e-10	45.4	GCF_004006435.1	B. halotolerans
B. amyloliquefaciens - B. velezensis group	GCF_000196735.1	WP_013351965.1	phage holin	S	Function unknown	0	WP_003327426.1	80.46	98.85	2.67e-48	145	GCF_000165925.1	B. atrophaeus
B. amyloliquefaciens - B. velezensis group	GCF_000196735.1	WP_013352133.1	hypothetical protein [Bacillus amyloliquefaciens]	S	Function unknown	0	WP_061187398.1	51.961	98.54	4.5e-69	206	GCF_001889625.1	B. spizizenii
B. amyloliquefaciens - B. velezensis group	GCF_000196735.1	WP_013354019.1	hypothetical protein [Bacillus subtilis group]	S	Function unknown	0	WP_059292278.1	44.554	95.19	2.14e-20	75.9	GCF_014621755.1	B. halotolerans
B. amyloliquefaciens - B. velezensis group	GCF_000196735.1	WP_014472150.1	hypothetical protein [Bacillus subtilis group]	S	Function unknown	0	WP_069837665.1	42.017	93.1	2.43e-10	50.8	GCF_001747445.1	B. subtilis
B. amyloliquefaciens - B. velezensis group	GCF_000196735.1	WP_016938346.1	YjcZ family sporulation protein	S	Function unknown	0	WP_082363666.1	82.143	96.43	4.77e-11	47	GCF_001278705.1	B. gobiensis
B. amyloliquefaciens species	GCF_000196735.1	WP_041481650.1	hypothetical protein [Bacillus amyloliquefaciens]	S	Function unknown	1	X	0	0	1	0	X	X
B. amyloliquefaciens species	GCF_000196735.1	WP_013351117.1	hypothetical protein [Bacillus amyloliquefaciens]	S	Function unknown	0	WP_070081414.1	66.667	32.32	1.5e-12	55.8	GCF_005696395.1	B. velezensis
B. siamensis species	GCF_002850535.1	WP_060964547.1	hypothetical protein	S	Function unknown	1	X	0	0	1	0	X	X
B. siamensis species	GCF_002850535.1	WP_060962523.1	SDR family oxidoreductase	GM	Carbohydrate transport and metabolism	1	WP_225970323.1	32.143	39.93	1.23e-09	54.7	GCF_001278705.1	B. gobiensis
B. siamensis species	GCF_002850535.1	WP_060963491.1	hypothetical protein	S	Function unknown	0	WP_014304424.1	73.529	29.13	2.85e-11	52.4	GCF_001536925.1	B. velezensis
B. siamensis species	GCF_002850535.1	WP_158509234.1	hypothetical protein	S	Function unknown	0	WP_038464326.1	72.549	89.29	4.05e-19	75.1	GCF_003854915.1	B. velezensis
B. siamensis species	GCF_002850535.1	WP_235588391.1	MFS transporter [Bacillus sp. SDLI1]	EGP	Amino acid transport and metabolism	0	WP_143881389.1	34.607	92.49	4.28e-62	206	GCF_007363175.1	Bacillus sp. BD59S
B. velezensis species	GCF_002117165.1	WP_003154037.1	YjcZ family sporulation protein	S	Function unknown	0	WP_082761592.1	93.548	93.75	9.65e-14	53.9	GCF_001553895.1	B. siamensis
B. velezensis species	GCF_002117165.1	WP_032873045.1	hypothetical protein	S	Function unknown	0	WP_212100378.1	75.862	28.28	7.9e-13	56.2	GCF_019880285.1	B. amyloliquefaciens
B. pumilus - B. safensis - B. altitudinis group	GCF_005849435.1	WP_007501636.1	Imm63 family immunity protein	S	Function unknown	1	X	0	0	1	0	X	X
B. pumilus - B. safensis - B. altitudinis group	GCF_005849435.1	WP_008343027.1	hypothetical protein	S	Function unknown	1	X	0	0	1	0	X	X
B. pumilus - B. safensis - B. altitudinis group	GCF_005849435.1	WP_008345707.1	hypothetical protein	S	Function unknown	1	X	0	0	1	0	X	X
B. pumilus - B. safensis - B. altitudinis group	GCF_005849435.1	WP_008345710.1	ORF6C domain-containing protein	S	Function unknown	1	X	0	0	1	0	X	X
B. pumilus - B. safensis - B. altitudinis group	GCF_005849435.1	WP_008346190.1	hypothetical protein	S	Function unknown	1	X	0	0	1	0	X	X
B. pumilus - B. safensis - B. altitudinis group	GCF_005849435.1	WP_008347692.1	hypothetical protein	S	Function unknown	1	X	0	0	1	0	X	X
B. pumilus - B. safensis - B. altitudinis group	GCF_005849435.1	WP_008348016.1	hypothetical protein	S	Function unknown	1	X	0	0	1	0	X	X
B. pumilus - B. safensis - B. altitudinis group	GCF_005849435.1	WP_008348420.1	hypothetical protein	S	Function unknown	1	X	0	0	1	0	X	X
B. pumilus - B. safensis - B. altitudinis group	GCF_005849435.1	WP_017359491.1	YozQ family protein	S	Function unknown	1	X	0	0	1	0	X	X
B. pumilus - B. safensis - B. altitudinis group	GCF_005849435.1	WP_024719622.1	hypothetical protein	S	Function unknown	1	X	0	0	1	0	X	X
B. pumilus - B. safensis - B. altitudinis group	GCF_005849435.1	WP_039169204.1	hypothetical protein	S	Function unknown	1	X	0	0	1	0	X	X
B. pumilus - B. safensis - B. altitudinis group	GCF_005849435.1	WP_138278362.1	hypothetical protein	S	Function unknown	1	X	0	0	1	0	X	X
B. pumilus - B. safensis - B. altitudinis group	GCF_005849435.1	WP_223255618.1	nitrile hydratase subunit beta	S	Function unknown	1	X	0	0	1	0	X	X
B. pumilus - B. safensis - B. altitudinis group	GCF_005849435.1	WP_234879675.1	hypothetical protein [Bacillus altitudinis]	S	Function unknown	1	X	0	0	1	0	X	X
B. pumilus - B. safensis - B. altitudinis group	GCF_005849435.1	WP_008359694.1	YjcZ family sporulation protein	S	Function unknown	0	WP_082363848.1	80.645	96.67	4.73e-10	44.7	GCF_001278705.1	B. gobiensis
B. pumilus - B. safensis - B. altitudinis group	GCF_005849435.1	WP_024719163.1	hypothetical protein	S	Function unknown	0	WP_003219128.1	31.579	91.75	5.66e-07	40.8	GCF_005153965.1	B. spizizenii
B. pumilus - B. safensis - B. altitudinis group	GCF_005849435.1	WP_024719170.1	YesK-like family protein	S	Function unknown	0	WP_198097710.1	37.349	92.13	3.95e-13	56.2	GCF_016093395.1	B. halotolerans
B. pumilus - B. safensis - B. altitudinis group	GCF_005849435.1	WP_047947344.1	MarR family transcriptional regulator	K	Transcription	0	WP_010788432.1	42.953	94.27	1.86e-40	130	GCF_000385965.2	B. atrophaeus
B. pumilus - B. safensis - B. altitudinis group	GCF_005849435.1	WP_138278529.1	MMPL family transporter	S	Function unknown	0	WP_043054082.1	53.942	99.9	0	1135	GCF_000876525.1	B. paralicheniformis
B. pumilus - B. safensis - B. altitudinis group	GCF_005849435.1	WP_138278704.1	aminotransferase class I/II-fold pyridoxal phosphate-dependent enzyme [Bacillus altitudinis]	EK	Amino acid transport and metabolism	0	WP_152443499.1	24.825	63.91	1.94e-15	74.3	GCF_009363695.1	Bacillus sp. THAF10
B. pumilus - B. safensis - B. altitudinis group	GCF_005849435.1	WP_138278939.1	YmfQ family protein [Bacillus altitudinis]	S	Function unknown	0	WP_165426757.1	44.548	99.67	4.11e-95	281	GCF_011068305.1	B. paralicheniformis
B. pumilus - B. safensis - B. altitudinis group	GCF_005849435.1	WP_167493193.1	arsenic transporter	P	Inorganic ion transport and metabolism	0	WP_014662932.1	70.37	97.73	0	627	GCF_000259365.1	B. stercoris
B. pumilus - B. safensis - B. altitudinis group	GCF_005849435.1	WP_003215921.1	hypothetical protein	S	Function unknown	0	WP_167872702.1	67.308	70.83	4.23e-13	55.5	GCF_012225885.1	B. tequilensis
B. pumilus - B. safensis - B. altitudinis group	GCF_005849435.1	WP_007498438.1	fructose PTS transporter subunit IIB	G	Carbohydrate transport and metabolism	0	WP_103526730.1	43.434	89.91	1.02e-20	82.4	GCF_013401395.2	B. velezensis
B. pumilus - B. safensis - B. altitudinis group	GCF_005849435.1	WP_008342236.1	YesK-like family protein	S	Function unknown	0	WP_168747140.1	33.333	88.66	2.63e-11	52	GCF_012648005.1	B. halotolerans
B. pumilus - B. safensis - B. altitudinis group	GCF_005849435.1	WP_008344201.1	DUF1540 domain-containing protein [Bacteria]	S	Function unknown	0	WP_000046089.1	46	97.96	3.23e-11	49.3	GCF_000160955.1	B. wiedmannii
B. pumilus - B. safensis - B. altitudinis group	GCF_005849435.1	WP_008361129.1	YjcZ family sporulation protein	S	Function unknown	0	WP_072580851.1	82.143	96.43	2.51e-10	45.1	GCF_001889165.1	Others
B. pumilus - B. safensis - B. altitudinis group	GCF_005849435.1	WP_017358746.1	PTS fructose transporter subunit IIC	U	Intracellular trafficking, secretion, and vesicular transport	0	WP_026587297.1	36.757	94.89	1.44e-62	208	GCF_000465465.2	Bacillus sp. NSP9.1
B. pumilus - B. safensis - B. altitudinis group	GCF_005849435.1	WP_024718438.1	hypothetical protein	S	Function unknown	0	WP_106019858.1	28.03	95.59	2.88e-13	59.7	GCF_014621755.1	B. halotolerans
B. pumilus - B. safensis - B. altitudinis group	GCF_005849435.1	WP_024719036.1	PTS sugar transporter subunit IIA	G	Carbohydrate transport and metabolism	0	WP_048622691.1	31.757	96.71	9.49e-22	86.7	GCF_001050115.1	Others
B. pumilus - B. safensis - B. altitudinis group	GCF_005849435.1	WP_024719536.1	DUF5082 family protein	S	Function unknown	0	WP_046129347.1	40.299	94.33	9.67e-32	107	GCF_004103615.1	B. glycinifermentans
B. pumilus - B. safensis - B. altitudinis group	GCF_005849435.1	WP_024719690.1	DUF3199 family protein	S	Function unknown	0	WP_088272824.1	52.672	99.21	9.91e-44	137	GCF_002202015.1	B. sonorensis
B. pumilus - B. safensis - B. altitudinis group	GCF_005849435.1	WP_024719839.1	ABC transporter ATP-binding protein	V	Defense mechanisms	0	WP_173104582.1	32.218	91.37	2.07e-36	126	GCF_011398925.1	Others
B. pumilus - B. safensis - B. altitudinis group	GCF_005849435.1	WP_025206834.1	hypothetical protein	S	Function unknown	0	WP_208730632.1	25.698	95.48	2.18e-08	48.1	GCF_003355115.1	B. toyonensis
B. pumilus - B. safensis - B. altitudinis group	GCF_005849435.1	WP_025207492.1	hypothetical protein	S	Function unknown	0	WP_014664250.1	30.233	97.13	1.41e-18	75.9	GCF_000259365.1	B. stercoris
B. pumilus - B. safensis - B. altitudinis group	GCF_005849435.1	WP_072367659.1	SDR family oxidoreductase	IQ	Lipid transport and metabolism	0	WP_000677146.1	36.214	90.8	4.85e-51	164	GCF_016774555.1	B. cereus - B. thuringiensis
B. pumilus - B. safensis - B. altitudinis group	GCF_005849435.1	WP_138278045.1	BglG family transcription antiterminator [Bacillus altitudinis]	GKT	Carbohydrate transport and metabolism	0	WP_170007296.1	32.051	94.52	5.27e-107	333	GCF_012955605.1	Others
B. pumilus - B. safensis - B. altitudinis group	GCF_005849435.1	WP_138278046.1	ROK family protein [Bacillus altitudinis]	GK	Carbohydrate transport and metabolism	0	WP_209387730.1	52.797	96.94	6.3e-104	302	GCF_017797845.1	B. velezensis
B. pumilus - B. safensis - B. altitudinis group	GCF_005849435.1	WP_138278832.1	biotin--[acetyl-CoA-carboxylase] ligase [Bacillus altitudinis]	H	Coenzyme transport and metabolism	0	WP_048623552.1	31.687	97.48	2.32e-26	100	GCF_001050115.1	Others
B. pumilus - B. safensis - B. altitudinis group	GCF_005849435.1	WP_138279006.1	response regulator [Bacillus altitudinis]	T	Signal transduction mechanisms	0	WP_060630349.1	58.065	98.39	1.47e-122	351	GCF_001455345.1	B. thuringiensis
B. safensis	GCF_001895885.1	WP_044335234.1	hypothetical protein [Bacillus safensis]	S	Function unknown	0	WP_066031222.1	76.562	98.44	6.55e-25	84.3	GCF_001704975.1	B. pumilus
B. altitudinis	GCF_005849435.1	WP_017359036.1	hypothetical protein	S	Function unknown	1	X	0	0	1	0	X	X
B. altitudinis	GCF_005849435.1	WP_056702742.1	hypothetical protein	S	Function unknown	1	X	0	0	1	0	X	X
B. altitudinis	GCF_005849435.1	WP_234879696.1	hypothetical protein [Bacillus altitudinis]	S	Function unknown	0	WP_075622970.1	74.716	99.84	0	952	GCF_001938665.1	B. safensis
B. altitudinis	GCF_005849435.1	WP_024719488.1	hypothetical protein	S	Function unknown	0	WP_008359603.1	77.174	98.91	4.46e-48	144	GCF_001857925.1	B. xiamenensis
B. altitudinis	GCF_005849435.1	WP_047946728.1	Holliday junction resolvase [Bacillus altitudinis]	S	Function unknown	0	WP_232532115.1	75.373	99.25	2.35e-71	207	GCF_009759805.1	B. xiamenensis
B. altitudinis	GCF_005849435.1	WP_138278230.1	hypothetical protein [Bacillus altitudinis]	S	Function unknown	0	WP_006638035.1	28.082	98.58	1.39e-11	55.8	GCF_002202015.1	B. sonorensis
B. altitudinis	GCF_005849435.1	WP_138278281.1	hypothetical protein [Bacillus altitudinis]	S	Function unknown	0	WP_073978535.1	65.269	99.39	7.04e-76	221	GCF_001938685.1	B. safensis
B. altitudinis	GCF_005849435.1	WP_138278721.1	hypothetical protein [Bacillus altitudinis]	S	Function unknown	0	WP_008360235.1	68.293	96.06	2.06e-60	178	GCF_001857925.1	B. xiamenensis
B. xiamenensis	GCF_001857925.1	WP_008361747.1	hypothetical protein	S	Function unknown	1	X	0	0	1	0	X	X
B. xiamenensis	GCF_001857925.1	WP_071168341.1	hypothetical protein [Bacillus xiamenensis]	S	Function unknown	1	X	0	0	1	0	X	X
B. xiamenensis	GCF_001857925.1	WP_008362191.1	hypothetical protein [Bacillus xiamenensis]	S	Function unknown	0	WP_024425367.1	78.378	98.65	7.63e-43	130	GCF_002155005.2	B. safensis
B. xiamenensis	GCF_001857925.1	WP_071169156.1	hypothetical protein [Bacillus xiamenensis]	S	Function unknown	0	WP_014479826.1	30.916	91.4	3.46e-28	105	GCF_021497545.1	B. subtilis
B. xiamenensis	GCF_001857925.1	WP_008355833.1	hypothetical protein	S	Function unknown	0	WP_095286002.1	74.242	94.2	4.03e-32	102	GCF_014489355.1	B. pumilus
B. xiamenensis	GCF_001857925.1	WP_008355895.1	bifunctional 5-amino-6-(5-phosphoribosylamino)uracil reductase/diaminohydroxyphosphoribosylaminopyrimidine deaminase	S	Function unknown	0	WP_226804761.1	72.727	45.71	5.05e-13	58.5	GCF_020535425.1	B. pumilus
B. xiamenensis	GCF_001857925.1	WP_008356012.1	hypothetical protein	S	Function unknown	0	WP_138826244.1	87.5	76.67	2.06e-21	82	GCF_006007905.1	B. altitudinis
B. xiamenensis	GCF_001857925.1	WP_008359603.1	hypothetical protein	S	Function unknown	0	WP_034281298.1	76.923	97.83	4.24e-48	145	GCF_002077215.1	B. safensis
B. xiamenensis	GCF_001857925.1	WP_008360235.1	hypothetical protein	S	Function unknown	0	WP_087978328.1	73.228	99.21	9.71e-67	194	GCF_002155005.2	B. safensis
B. xiamenensis	GCF_001857925.1	WP_071167895.1	DUF6508 domain-containing protein [Bacillus xiamenensis]	S	Function unknown	0	WP_017366840.1	77.206	99.26	1.29e-77	223	GCF_000299555.2	B. altitudinis
B. xiamenensis	GCF_001857925.1	WP_071168878.1	hypothetical protein [Bacillus xiamenensis]	S	Function unknown	0	WP_117731084.1	70.886	96.2	1.1e-32	106	GCF_003431975.1	B. pumilus (single)
B. xiamenensis	GCF_001857925.1	WP_071169146.1	hypothetical protein	S	Function unknown	0	WP_138277994.1	47.179	94.3	1.77e-39	130	GCF_005849435.1	B. altitudinis
B. xiamenensis	GCF_001857925.1	WP_083381077.1	hypothetical protein [Bacillus xiamenensis]	S	Function unknown	0	WP_017366983.1	77.895	81.74	2.91e-45	139	GCF_000299555.2	B. altitudinis
B. xiamenensis	GCF_001857925.1	WP_145939419.1	IS3 family transposase	L	Replication, recombination and repair	0	WP_119124387.1	96.867	99.48	0	775	GCF_000017885.4	B. pumilus
B. licheniformis - B. paralicheniformis group	GCF_000011645.1	WP_003182642.1	hypothetical protein	S	Function unknown	1	X	0	0	1	0	X	X
B. licheniformis - B. paralicheniformis group	GCF_000011645.1	WP_206696998.1	hypothetical protein	S	Function unknown	1	X	0	0	1	0	X	X
B. licheniformis - B. paralicheniformis group	GCF_000011645.1	WP_003183222.1	hypothetical protein	S	Function unknown	1	X	0	0	1	0	X	X
B. licheniformis - B. paralicheniformis group	GCF_000011645.1	WP_003186513.1	hypothetical protein	S	Function unknown	1	X	0	0	1	0	X	X
B. licheniformis - B. paralicheniformis group	GCF_000011645.1	WP_003180247.1	YjcZ family sporulation protein [Bacteria]	S	Function unknown	0	WP_017360317.1	95.833	71.88	1.1e-09	43.5	GCF_000017885.4	B. pumilus
B. licheniformis - B. paralicheniformis group	GCF_000011645.1	WP_003183143.1	hypothetical protein	S	Function unknown	0	WP_212064584.1	34.247	61.47	9.42e-09	46.2	GCF_018140555.1	B. atrophaeus
B. licheniformis - B. paralicheniformis group	GCF_000011645.1	WP_003183182.1	PTS sugar transporter subunit IIC	G	Carbohydrate transport and metabolism	0	WP_087095568.1	35.268	98.88	5.92e-85	264	GCF_017909295.1	B. cytotoxicus
B. licheniformis - B. paralicheniformis group	GCF_000011645.1	WP_223307064.1	hypothetical protein [Bacillus licheniformis]	CH	Energy production and conversion	0	WP_053600580.1	44.231	99.03	5e-53	169	GCF_001278805.1	Bacillus sp. FJAT-18017
B. licheniformis - B. paralicheniformis group	GCF_000011645.1	WP_003185474.1	hypothetical protein	S	Function unknown	0	WP_087976354.1	32.45	91.72	3.19e-17	72.4	GCF_002151195.2	B. safensis
B. licheniformis - B. paralicheniformis group	GCF_000011645.1	WP_009329353.1	alkaline phosphatase D family protein	P	Inorganic ion transport and metabolism	0	WP_010332898.1	49.593	93.44	4.57e-175	503	GCF_012648005.1	B. halotolerans
B. licheniformis - B. paralicheniformis group	GCF_000011645.1	WP_009329855.1	ferrochelatase	H	Coenzyme transport and metabolism	0	WP_072580815.1	64.423	98.11	1.03e-156	437	GCF_001889165.1	Others
B. licheniformis - B. paralicheniformis group	GCF_000011645.1	WP_011197506.1	PTS transporter subunit EIIC	G	Carbohydrate transport and metabolism	0	WP_041815270.1	41.575	98.69	9.39e-123	362	GCF_000017885.4	B. pumilus
B. licheniformis - B. paralicheniformis group	GCF_000011645.1	WP_011198445.1	UDP-glucose 4-epimerase GalE	M	Cell wall/membrane/envelope biogenesis	0	WP_009792474.1	49.695	97.28	1.34e-109	319	GCF_000473245.1	Others
B. licheniformis species	GCF_000011645.1	WP_162013498.1	hypothetical protein	S	Function unknown	1	X	0	0	1	0	X	X
B. licheniformis species	GCF_000011645.1	WP_003181224.1	hypothetical protein	S	Function unknown	1	X	0	0	1	0	X	X
B. licheniformis species	GCF_000011645.1	WP_003186361.1	hypothetical protein	S	Function unknown	1	X	0	0	1	0	X	X
B. licheniformis species	GCF_000011645.1	WP_016885413.1	hypothetical protein	S	Function unknown	1	X	0	0	1	0	X	X
B. licheniformis species	GCF_000011645.1	WP_223307065.1	lichenicidin immunity protein [Bacillus licheniformis]	S	Function unknown	1	X	0	0	1	0	X	X
B. licheniformis species	GCF_000011645.1	WP_003182572.1	hypothetical protein	S	Function unknown	0	WP_059230585.1	81.752	99.27	1.78e-77	223	GCF_021654755.1	B. paralicheniformis
B. licheniformis species	GCF_000011645.1	WP_003186359.1	ABC transporter ATP-binding protein	V	Defense mechanisms	0	WP_053605667.1	39.286	90.05	1.09e-35	125	GCF_001278705.1	B. gobiensis
B. licheniformis species	GCF_000011645.1	WP_009327828.1	hypothetical protein	S	Function unknown	0	WP_234112052.1	84.524	97.65	2.67e-51	152	GCF_021401425.1	B. haynesii
B. licheniformis species	GCF_000011645.1	WP_003178857.1	hypothetical protein	S	Function unknown	0	WP_234112616.1	79.245	86.67	2.01e-27	91.3	GCF_021401425.1	B. haynesii
B. licheniformis species	GCF_000011645.1	WP_003186351.1	ABC transporter permease subunit	S	Function unknown	0	WP_048353493.1	36.893	97.76	5.27e-73	224	GCF_002443095.1	B. glycinifermentans
B. licheniformis species	GCF_000011645.1	WP_003186353.1	ABC transporter ATP-binding protein	V	Defense mechanisms	0	WP_015595088.1	46.465	98.33	1.33e-94	279	GCF_000242895.2	Others
B. licheniformis species	GCF_000011645.1	WP_009330299.1	hypothetical protein	S	Function unknown	0	WP_182069496.1	80.741	97.81	2.38e-78	225	GCF_014042035.1	B. haynesii
B. licheniformis species	GCF_000011645.1	WP_011198176.1	hypothetical protein	S	Function unknown	0	WP_065643650.1	85.714	85.42	4.69e-18	71.6	GCF_021654755.1	B. paralicheniformis
B. licheniformis species	GCF_000011645.1	WP_173400516.1	hypothetical protein	S	Function unknown	0	WP_065644598.1	72.34	95.83	3.45e-17	67	GCF_021654755.1	B. paralicheniformis
B. paralicheniformis species	GCF_002993925.1	WP_020451719.1	hypothetical protein	S	Function unknown	1	X	0	0	1	0	X	X
B. paralicheniformis species	GCF_002993925.1	WP_234026581.1	hypothetical protein [Bacillus paralicheniformis]	S	Function unknown	0	WP_052827935.1	62.963	92.86	3.71e-06	36.6	GCF_013694265.1	B. velezensis
B. paralicheniformis species	GCF_002993925.1	WP_023856164.1	hypothetical protein	S	Function unknown	0	WP_048353772.1	53.642	99.34	1.06e-50	156	GCF_002443095.1	B. glycinifermentans
B. paralicheniformis species	GCF_002993925.1	WP_164468298.1	hypothetical protein	S	Function unknown	0	WP_182071126.1	81.818	87.76	7.39e-19	68.6	GCF_014042035.1	B. haynesii
B. haynesii species	GCF_014042035.1	WP_154999735.1	hypothetical protein	S	Function unknown	1	X	0	0	1	0	X	X
B. haynesii species	GCF_014042035.1	WP_182070631.1	hypothetical protein [Bacillus haynesii]	S	Function unknown	1	X	0	0	1	0	X	X
B. haynesii species	GCF_014042035.1	WP_182070634.1	hypothetical protein [Bacillus haynesii]	S	Function unknown	1	X	0	0	1	0	X	X
B. haynesii species	GCF_014042035.1	WP_154996486.1	hypothetical protein	S	Function unknown	1	X	0	0	1	0	X	X
B. haynesii species	GCF_014042035.1	WP_182070133.1	hypothetical protein [Bacillus haynesii]	S	Function unknown	1	X	0	0	1	0	X	X
B. haynesii species	GCF_014042035.1	WP_182070518.1	hypothetical protein [Bacillus haynesii]	S	Function unknown	1	X	0	0	1	0	X	X
B. haynesii species	GCF_014042035.1	WP_154999780.1	hypothetical protein	S	Function unknown	0	WP_023855699.1	71.505	99.46	3.27e-76	223	GCF_000876525.1	B. paralicheniformis
B. haynesii species	GCF_014042035.1	WP_154997555.1	hypothetical protein	S	Function unknown	0	WP_008633188.1	69.767	93.33	1.05e-18	73.2	GCF_000469135.2	Others
B. haynesii species	GCF_014042035.1	WP_154999435.1	immunity 6 family protein	S	Function unknown	0	WP_003183600.1	92.899	99.41	1.41e-116	324	GCF_000008425.1	B. licheniformis
B. haynesii species	GCF_014042035.1	WP_182069068.1	hypothetical protein [Bacillus haynesii]	S	Function unknown	0	WP_059335109.1	32.704	91.57	2.78e-12	58.5	GCF_015074845.1	B. halotolerans
B. haynesii species	GCF_014042035.1	WP_182070431.1	hypothetical protein [Bacillus haynesii]	S	Function unknown	0	WP_153247058.1	79.545	50	2.75e-22	78.6	GCF_000408885.1	B. paralicheniformis
B. haynesii species	GCF_014042035.1	WP_182070598.1	hypothetical protein [Bacillus haynesii]	S	Function unknown	0	WP_099320017.1	33.577	99.25	1.8e-45	151	GCF_014495825.1	B. velezensis
B. sonorensis species	GCF_002202015.1	WP_006637093.1	winged helix-turn-helix domain-containing protein [Bacillus subtilis group]	S	Function unknown	1	X	0	0	1	0	X	X
B. sonorensis species	GCF_002202015.1	WP_006637374.1	hypothetical protein [Bacillus subtilis group]	S	Function unknown	1	X	0	0	1	0	X	X
B. sonorensis species	GCF_002202015.1	WP_006638039.1	hypothetical protein [Bacillus subtilis group]	S	Function unknown	1	X	0	0	1	0	X	X
B. sonorensis species	GCF_002202015.1	WP_006638985.1	PqqD family protein [Bacillus subtilis group]	S	Function unknown	1	X	0	0	1	0	X	X
B. sonorensis species	GCF_002202015.1	WP_006638987.1	lasso peptide biosynthesis B2 protein [Bacillus subtilis group]	S	Function unknown	1	X	0	0	1	0	X	X
B. sonorensis species	GCF_002202015.1	WP_006640468.1	hypothetical protein [Bacillus subtilis group]	S	Function unknown	1	X	0	0	1	0	X	X
B. sonorensis species	GCF_002202015.1	WP_017474745.1	hypothetical protein	S	Function unknown	1	X	0	0	1	0	X	X
B. sonorensis species	GCF_002202015.1	WP_081605373.1	K(+)-transporting ATPase subunit F [Bacillus subtilis group]	S	Function unknown	1	X	0	0	1	0	X	X
B. sonorensis species	GCF_002202015.1	WP_088272900.1	hypothetical protein [Bacillus sonorensis]	S	Function unknown	1	X	0	0	1	0	X	X
B. sonorensis species	GCF_002202015.1	WP_088272921.1	hypothetical protein [Bacillus sonorensis]	S	Function unknown	1	X	0	0	1	0	X	X
B. sonorensis species	GCF_002202015.1	WP_088273123.1	hypothetical protein [Bacillus sonorensis]	S	Function unknown	1	X	0	0	1	0	X	X
B. sonorensis species	GCF_002202015.1	WP_141231092.1	hypothetical protein [Bacillus subtilis group]	S	Function unknown	1	X	0	0	1	0	X	X
B. sonorensis species	GCF_002202015.1	WP_006636191.1	hypothetical protein [Bacillus subtilis group]	S	Function unknown	1	X	0	0	1	0	X	X
B. sonorensis species	GCF_002202015.1	WP_006636222.1	hypothetical protein [Bacillus subtilis group]	S	Function unknown	1	X	0	0	1	0	X	X
B. sonorensis species	GCF_002202015.1	WP_006637117.1	hypothetical protein [Bacillus subtilis group]	S	Function unknown	1	X	0	0	1	0	X	X
B. sonorensis species	GCF_002202015.1	WP_006637742.1	hypothetical protein [Bacillus subtilis group]	S	Function unknown	1	X	0	0	1	0	X	X
B. sonorensis species	GCF_002202015.1	WP_006638061.1	DUF4435 domain-containing protein [Bacillus subtilis group]	S	Function unknown	1	X	0	0	1	0	X	X
B. sonorensis species	GCF_002202015.1	WP_006638486.1	hypothetical protein [Bacillus subtilis group]	S	Function unknown	1	X	0	0	1	0	X	X
B. sonorensis species	GCF_002202015.1	WP_006638632.1	hypothetical protein [Bacillus subtilis group]	S	Function unknown	1	X	0	0	1	0	X	X
B. sonorensis species	GCF_002202015.1	WP_006638735.1	hypothetical protein [Bacillus subtilis group]	S	Function unknown	1	X	0	0	1	0	X	X
B. sonorensis species	GCF_002202015.1	WP_006639457.1	hypothetical protein [Bacillus subtilis group]	S	Function unknown	1	X	0	0	1	0	X	X
B. sonorensis species	GCF_002202015.1	WP_006639458.1	hypothetical protein [Bacillus subtilis group]	S	Function unknown	1	X	0	0	1	0	X	X
B. sonorensis species	GCF_002202015.1	WP_006639678.1	PTS sugar transporter subunit IIB [Bacillus subtilis group]	G	Carbohydrate transport and metabolism	1	X	0	0	1	0	X	X
B. sonorensis species	GCF_002202015.1	WP_006640281.1	hypothetical protein [Bacillus sonorensis]	S	Function unknown	1	X	0	0	1	0	X	X
B. sonorensis species	GCF_002202015.1	WP_006640461.1	DUF3600 domain-containing protein [Bacillus subtilis group]	S	Function unknown	1	X	0	0	1	0	X	X
B. sonorensis species	GCF_002202015.1	WP_006640625.1	hypothetical protein [Bacillus subtilis group]	S	Function unknown	1	X	0	0	1	0	X	X
B. sonorensis species	GCF_002202015.1	WP_029419710.1	hypothetical protein [Bacillus subtilis group]	S	Function unknown	1	X	0	0	1	0	X	X
B. sonorensis species	GCF_002202015.1	WP_029419909.1	hypothetical protein [Bacillus sonorensis]	S	Function unknown	1	X	0	0	1	0	X	X
B. sonorensis species	GCF_002202015.1	WP_040347836.1	hypothetical protein [Bacillus subtilis group]	S	Function unknown	1	X	0	0	1	0	X	X
B. sonorensis species	GCF_002202015.1	WP_040348862.1	hypothetical protein [Bacillus sonorensis]	S	Function unknown	1	X	0	0	1	0	X	X
B. sonorensis species	GCF_002202015.1	WP_081605376.1	CDP-alcohol phosphatidyltransferase family protein [Bacillus subtilis group]	S	Function unknown	1	X	0	0	1	0	X	X
B. sonorensis species	GCF_002202015.1	WP_088273090.1	hypothetical protein [Bacillus sonorensis]	S	Function unknown	1	X	0	0	1	0	X	X
B. sonorensis species	GCF_002202015.1	WP_141231089.1	hypothetical protein [Bacillus subtilis group]	S	Function unknown	1	X	0	0	1	0	X	X
B. sonorensis species	GCF_002202015.1	WP_141231098.1	hypothetical protein [Bacillus subtilis group]	S	Function unknown	1	X	0	0	1	0	X	X
B. sonorensis species	GCF_002202015.1	WP_142921649.1	hypothetical protein [Bacillus sonorensis]	S	Function unknown	1	WP_042974768.1	40.541	46.36	2.46e-19	79.7	GCF_002202035.1	B. subtilis
B. sonorensis species	GCF_002202015.1	WP_155910088.1	hypothetical protein [Bacillus subtilis group]	S	Function unknown	1	X	0	0	1	0	X	X
B. sonorensis species	GCF_002202015.1	WP_155910100.1	hypothetical protein [Bacillus subtilis group]	S	Function unknown	1	X	0	0	1	0	X	X
B. sonorensis species	GCF_002202015.1	WP_155910111.1	hypothetical protein [Bacillus subtilis group]	S	Function unknown	1	X	0	0	1	0	X	X
B. sonorensis species	GCF_002202015.1	WP_155910130.1	hypothetical protein [Bacillus subtilis group]	S	Function unknown	1	X	0	0	1	0	X	X
B. sonorensis species	GCF_002202015.1	WP_155910141.1	hypothetical protein [Bacillus subtilis group]	S	Function unknown	1	X	0	0	1	0	X	X
B. sonorensis species	GCF_002202015.1	WP_155910144.1	hypothetical protein [Bacillus subtilis group]	S	Function unknown	1	X	0	0	1	0	X	X
B. sonorensis species	GCF_002202015.1	WP_155910211.1	hypothetical protein [Bacillus subtilis group]	S	Function unknown	1	X	0	0	1	0	X	X
B. sonorensis species	GCF_002202015.1	WP_157678834.1	hypothetical protein [Bacillus sonorensis]	S	Function unknown	1	X	0	0	1	0	X	X
B. sonorensis species	GCF_002202015.1	WP_157678837.1	peptidoglycan-binding protein [Bacillus subtilis group]	S	Function unknown	1	X	0	0	1	0	X	X
B. sonorensis species	GCF_002202015.1	WP_157678849.1	hypothetical protein [Bacillus subtilis group]	S	Function unknown	1	X	0	0	1	0	X	X
B. sonorensis species	GCF_002202015.1	WP_157678855.1	hypothetical protein [Bacillus subtilis group]	S	Function unknown	1	X	0	0	1	0	X	X
B. sonorensis species	GCF_002202015.1	WP_167373799.1	hypothetical protein [Bacillus subtilis group]	S	Function unknown	1	X	0	0	1	0	X	X
B. sonorensis species	GCF_002202015.1	WP_193744032.1	hypothetical protein [Bacillus sonorensis]	S	Function unknown	1	X	0	0	1	0	X	X
B. sonorensis species	GCF_002202015.1	WP_208620319.1	hypothetical protein [Bacillus sonorensis]	S	Function unknown	1	X	0	0	1	0	X	X
B. sonorensis species	GCF_002202015.1	WP_208620320.1	hypothetical protein [Bacillus sonorensis]	S	Function unknown	1	X	0	0	1	0	X	X
B. sonorensis species	GCF_002202015.1	WP_208620351.1	hypothetical protein [Bacillus sonorensis]	S	Function unknown	1	X	0	0	1	0	X	X
B. sonorensis species	GCF_002202015.1	WP_208620355.1	hypothetical protein [Bacillus sonorensis]	S	Function unknown	1	X	0	0	1	0	X	X
B. sonorensis species	GCF_002202015.1	WP_208620359.1	hypothetical protein [Bacillus sonorensis]	S	Function unknown	1	X	0	0	1	0	X	X
B. sonorensis species	GCF_002202015.1	WP_006638429.1	hypothetical protein [Bacillus subtilis group]	K	Transcription	0	WP_025811943.1	84.615	85	5.29e-30	97.4	GCF_002953475.1	B. licheniformis
B. sonorensis species	GCF_002202015.1	WP_006638588.1	hypothetical protein [Bacillus subtilis group]	S	Function unknown	0	WP_026586558.1	56.627	87.91	3.33e-26	89.7	GCF_000465465.2	Bacillus sp. NSP9.1
B. sonorensis species	GCF_002202015.1	WP_006638702.1	hypothetical protein [Bacillus subtilis group]	S	Function unknown	0	WP_077722787.1	38.636	85.71	7.94e-11	50.8	GCF_016904925.1	B. velezensis
B. sonorensis species	GCF_002202015.1	WP_006638986.1	asparagine synthetase B family protein [Bacillus subtilis group]	E	Amino acid transport and metabolism	0	WP_072565307.1	22.782	70.36	6e-12	64.7	GCF_001889625.1	B. spizizenii
B. sonorensis species	GCF_002202015.1	WP_006639674.1	galactose-6-phosphate isomerase subunit LacB [Bacillus subtilis group]	G	Carbohydrate transport and metabolism	0	WP_119710050.1	37.984	74.42	2.73e-33	112	GCF_003586445.1	Bacillus sp. Y1
B. sonorensis species	GCF_002202015.1	WP_006639675.1	galactose-6-phosphate isomerase subunit LacA [Bacillus subtilis group]	G	Carbohydrate transport and metabolism	0	WP_034315832.1	42.336	94.37	1.06e-29	102	GCF_022394675.1	[Brevibacterium] frigoritolerans
B. sonorensis species	GCF_002202015.1	WP_006639676.1	DeoR/GlpR family DNA-binding transcription regulator [Bacillus subtilis group]	K	Transcription	0	WP_007407321.1	33.871	99.2	1.01e-51	166	GCF_000455585.1	B. velezensis
B. sonorensis species	GCF_002202015.1	WP_006640202.1	hypothetical protein [Bacillus sonorensis]	S	Function unknown	0	WP_017474883.1	75.887	99.19	3e-70	204	GCF_004103615.1	B. glycinifermentans
B. sonorensis species	GCF_002202015.1	WP_006640277.1	non-ribosomal peptide synthetase [Bacillus subtilis group]	Q	Secondary metabolites biosynthesis, transport, and catabolism	0	WP_057957639.1	55.513	90.15	0	2288	GCF_002443095.1	B. glycinifermentans
B. sonorensis species	GCF_002202015.1	WP_006640446.1	hypothetical protein [Bacillus subtilis group]	S	Function unknown	0	WP_193351798.1	32.143	85.94	5.3e-06	38.5	GCF_014930895.1	B. amyloliquefaciens
B. sonorensis species	GCF_002202015.1	WP_006640459.1	hypothetical protein [Bacillus subtilis group]	S	Function unknown	0	WP_165426527.1	34.071	94.06	1.53e-25	96.7	GCF_011068305.1	B. paralicheniformis
B. sonorensis species	GCF_002202015.1	WP_040348040.1	UPF0715 family protein [Bacillus subtilis group]	S	Function unknown	0	WP_046132762.1	71.93	91.13	1.56e-50	154	GCF_004103615.1	B. glycinifermentans
B. sonorensis species	GCF_002202015.1	WP_088272915.1	adenylate/guanylate cyclase domain-containing protein [Bacillus sonorensis]	T	Signal transduction mechanisms	0	WP_212930405.1	38.147	91.34	8.26e-104	316	GCF_021654755.1	B. paralicheniformis
B. sonorensis species	GCF_002202015.1	WP_088272936.1	transcriptional repressor Rok [Bacillus sonorensis]	S	Function unknown	0	WP_065894406.1	65.143	99.4	7.48e-76	221	GCF_004103615.1	B. glycinifermentans
B. sonorensis species	GCF_002202015.1	WP_141231100.1	hypothetical protein [Bacillus sonorensis]	S	Function unknown	0	WP_048353623.1	65.455	91.6	1.03e-43	135	GCF_002443095.1	B. glycinifermentans
B. sonorensis species	GCF_002202015.1	WP_157678845.1	phage tail tape measure protein	D	Cell cycle control, cell division, chromosome partitioning	0	WP_231947447.1	83.784	83.91	1.11e-38	132	GCF_900093775.1	B. glycinifermentans
B. sonorensis species	GCF_002202015.1	WP_006636183.1	hypothetical protein [Bacillus subtilis group]	S	Function unknown	0	WP_046132882.1	45.105	98.35	2.3e-71	216	GCF_004103615.1	B. glycinifermentans
B. sonorensis species	GCF_002202015.1	WP_006636588.1	ABC transporter permease [Bacillus subtilis group]	P	Inorganic ion transport and metabolism	0	WP_007613835.1	88.341	97.37	2.88e-142	394	GCF_000508125.2	B. velezensis
B. sonorensis species	GCF_002202015.1	WP_006636672.1	hypothetical protein [Bacillus subtilis group]	S	Function unknown	0	WP_048405671.1	64.815	99.04	1.23e-46	142	GCF_002443095.1	B. glycinifermentans
B. sonorensis species	GCF_002202015.1	WP_006637659.1	hypothetical protein [Bacillus subtilis group]	S	Function unknown	0	WP_025808059.1	84.615	79.17	1.97e-17	65.9	GCF_001914255.1	B. licheniformis
B. sonorensis species	GCF_002202015.1	WP_006637669.1	hypothetical protein [Bacillus subtilis group]	S	Function unknown	0	WP_205689376.1	46.988	75.81	4.18e-15	62	GCF_011068305.1	B. paralicheniformis
B. sonorensis species	GCF_002202015.1	WP_006637745.1	hypothetical protein [Bacillus subtilis group]	EGP	Amino acid transport and metabolism	0	WP_046131513.1	74.242	75.58	4.77e-26	95.9	GCF_004103615.1	B. glycinifermentans
B. sonorensis species	GCF_002202015.1	WP_006637770.1	YjcZ family sporulation protein [Bacillus subtilis group]	S	Function unknown	0	WP_082355217.1	72.973	70.59	2e-09	44.3	GCF_001278755.1	Others
B. sonorensis species	GCF_002202015.1	WP_006637888.1	hypothetical protein [Bacillus subtilis group]	S	Function unknown	0	WP_048354306.1	66.667	98.41	4.15e-29	95.9	GCF_002443095.1	B. glycinifermentans
B. sonorensis species	GCF_002202015.1	WP_006638070.1	hypothetical protein [Bacillus subtilis group]	S	Function unknown	0	WP_165428653.1	82.979	42.99	2.42e-24	85.1	GCF_011068305.1	B. paralicheniformis
B. sonorensis species	GCF_002202015.1	WP_006638259.1	hypothetical protein [Bacillus subtilis group]	S	Function unknown	0	WP_165426183.1	61.326	95.44	5.66e-159	447	GCF_011068305.1	B. paralicheniformis
B. sonorensis species	GCF_002202015.1	WP_006638610.1	SMI1/KNR4 family protein [Bacillus subtilis group]	G	Carbohydrate transport and metabolism	0	WP_046132768.1	85.083	98.9	1.86e-108	305	GCF_004103615.1	B. glycinifermentans
B. sonorensis species	GCF_002202015.1	WP_006638631.1	YrzI family small protein [Bacillus subtilis group]	S	Function unknown	0	WP_003237348.1	53.191	80.77	4.77e-12	51.2	GCF_000227465.1	B. spizizenii
B. sonorensis species	GCF_002202015.1	WP_006638792.1	hypothetical protein [Bacillus subtilis group]	S	Function unknown	0	WP_010331232.1	35.206	93.62	1.64e-47	157	GCF_004116955.1	B. vallismortis
B. sonorensis species	GCF_002202015.1	WP_006638911.1	hypothetical protein [Bacillus subtilis group]	S	Function unknown	0	WP_048353772.1	62.914	99.34	5.05e-63	187	GCF_002443095.1	B. glycinifermentans
B. sonorensis species	GCF_002202015.1	WP_006638956.1	methionine/alanine import family NSS transporter small subunit [Bacillus subtilis group]	S	Function unknown	0	WP_003184985.1	82.857	97.14	3.71e-14	55.5	GCF_000008425.1	B. licheniformis
B. sonorensis species	GCF_002202015.1	WP_006638964.1	hypothetical protein [Bacillus subtilis group]	S	Function unknown	0	WP_026588651.1	61.538	66.67	2.07e-18	74.3	GCF_000465465.2	Bacillus sp. NSP9.1
B. sonorensis species	GCF_002202015.1	WP_006639073.1	GrpB family protein [Bacillus subtilis group]	S	Function unknown	0	WP_046129219.1	76.923	86.21	1.25e-20	76.6	GCF_004103615.1	B. glycinifermentans
B. sonorensis species	GCF_002202015.1	WP_006639180.1	hypothetical protein [Bacillus subtilis group]	S	Function unknown	0	WP_229654003.1	49.206	80.26	5.86e-15	63.5	GCF_009676825.1	Others
B. sonorensis species	GCF_002202015.1	WP_006639395.1	hypothetical protein [Bacillus subtilis group]	S	Function unknown	0	WP_053602477.1	46.429	74.24	1.43e-08	45.4	GCF_001278705.1	B. gobiensis
B. sonorensis species	GCF_002202015.1	WP_006639501.1	hypothetical protein [Bacillus subtilis group]	S	Function unknown	0	WP_048352771.1	52.632	98.94	4.12e-33	107	GCF_002443095.1	B. glycinifermentans
B. sonorensis species	GCF_002202015.1	WP_006640460.1	hypothetical protein [Bacillus subtilis group]	S	Function unknown	0	WP_048354003.1	86.813	93.75	5.34e-54	160	GCF_004103615.1	B. glycinifermentans
B. sonorensis species	GCF_002202015.1	WP_006640585.1	hypothetical protein	S	Function unknown	0	WP_017474971.1	51.724	90.48	5.09e-13	55.1	GCF_002236895.1	B. licheniformis
B. sonorensis species	GCF_002202015.1	WP_006640601.1	HIT domain-containing protein	FG	Nucleotide transport and metabolism	0	WP_154998836.1	77.698	97.87	1.76e-82	236	GCF_014042035.1	B. haynesii
B. sonorensis species	GCF_002202015.1	WP_006640602.1	hypothetical protein [Bacillus sonorensis]	S	Function unknown	0	WP_230079765.1	51.515	34.78	2.5e-06	40.8	GCF_000832465.1	B. anthracis - clonal clade
B. sonorensis species	GCF_002202015.1	WP_029419716.1	hypothetical protein [Bacillus subtilis group]	S	Function unknown	0	WP_048406454.1	64.912	91.8	3.89e-22	84.3	GCF_002443095.1	B. glycinifermentans
B. sonorensis species	GCF_002202015.1	WP_034325835.1	YIP1 family protein [Bacillus subtilis group]	S	Function unknown	0	WP_182069206.1	52.113	99.53	7.28e-68	204	GCF_014042035.1	B. haynesii
B. sonorensis species	GCF_002202015.1	WP_051056681.1	hypothetical protein [Bacillus subtilis group]	S	Function unknown	0	WP_044790048.1	45.556	96.59	1.48e-21	80.9	GCF_006494795.1	B. licheniformis
B. sonorensis species	GCF_002202015.1	WP_051056700.1	hypothetical protein [Bacillus subtilis group]	S	Function unknown	0	WP_234112376.1	57.246	88.39	1.2e-53	166	GCF_021401425.1	B. haynesii
B. sonorensis species	GCF_002202015.1	WP_053071294.1	7-cyano-7-deazaguanine synthase	F	Nucleotide transport and metabolism	0	WP_159781301.1	31.602	94.14	5.24e-26	97.8	GCF_009818105.1	Others
B. sonorensis species	GCF_002202015.1	WP_081605366.1	MarR family transcriptional regulator [Bacillus subtilis group]	K	Transcription	0	WP_008359787.1	59.184	73.33	4.63e-33	110	GCF_001857925.1	B. xiamenensis
B. sonorensis species	GCF_002202015.1	WP_081605399.1	GrpB family protein [Bacillus subtilis group]	S	Function unknown	0	WP_046129219.1	72.414	79.17	2.25e-26	92	GCF_004103615.1	B. glycinifermentans
B. sonorensis species	GCF_002202015.1	WP_081691817.1	Arc family DNA-binding protein	S	Function unknown	0	WP_082094169.1	39.583	90.38	8.36e-09	42.7	GCF_900093775.1	B. glycinifermentans
B. sonorensis species	GCF_002202015.1	WP_088272872.1	7-cyano-7-deazaguanine synthase [Bacillus subtilis group]	F	Nucleotide transport and metabolism	0	WP_159781301.1	31.739	93.69	2.23e-26	98.6	GCF_009818105.1	Others
B. sonorensis species	GCF_002202015.1	WP_088272889.1	hypothetical protein [Bacillus subtilis group]	S	Function unknown	0	WP_079005123.1	31.325	71.3	9.66e-06	38.1	GCF_002290045.1	B. velezensis
B. sonorensis species	GCF_002202015.1	WP_088272932.1	hypothetical protein [Bacillus sonorensis]	S	Function unknown	0	WP_046132705.1	31.214	69.48	3.14e-35	135	GCF_900093775.1	B. glycinifermentans
B. sonorensis species	GCF_002202015.1	WP_118310590.1	NPP1 family protein [Bacillus subtilis group]	EGP	Amino acid transport and metabolism	0	WP_003181240.1	73.846	94.12	1.9e-30	103	GCF_000258125.2	B. licheniformis
B. sonorensis species	GCF_002202015.1	WP_167373810.1	hypothetical protein [Bacillus sonorensis]	S	Function unknown	0	WP_059231435.1	75.41	59.41	1.06e-24	92.4	GCF_021654755.1	B. paralicheniformis
B. sonorensis species	GCF_002202015.1	WP_175576391.1	hypothetical protein [Bacillus subtilis group]	S	Function unknown	0	WP_026587367.1	56.923	96.97	2.24e-16	63.5	GCF_000465465.2	Bacillus sp. NSP9.1
B. sonorensis species	GCF_002202015.1	WP_208620325.1	hypothetical protein [Bacillus sonorensis]	S	Function unknown	0	WP_190664361.1	78	64.47	2.4e-22	83.6	GCF_014706595.1	B. velezensis
B. sonorensis species	GCF_002202015.1	WP_208620334.1	hypothetical protein [Bacillus sonorensis]	S	Function unknown	0	WP_140957220.1	54.43	93.29	3.01e-46	153	GCF_006489255.1	B. velezensis
B. sonorensis species	GCF_002202015.1	WP_208620339.1	hypothetical protein [Bacillus sonorensis]	S	Function unknown	0	WP_026589272.1	64	42.86	3.78e-07	41.6	GCF_000465465.2	Bacillus sp. NSP9.1
B. glycinifermentans species	GCF_900093775.1	WP_046129745.1	hypothetical protein	S	Function unknown	1	X	0	0	1	0	X	X
B. glycinifermentans species	GCF_900093775.1	WP_046131501.1	hypothetical protein	S	Function unknown	1	X	0	0	1	0	X	X
B. glycinifermentans species	GCF_900093775.1	WP_052948483.1	DUF3139 domain-containing protein	S	Function unknown	1	X	0	0	1	0	X	X
B. glycinifermentans species	GCF_900093775.1	WP_065894439.1	DUF4238 domain-containing protein [Bacillus glycinifermentans]	S	Function unknown	1	X	0	0	1	0	X	X
B. glycinifermentans species	GCF_900093775.1	WP_157759337.1	hypothetical protein	S	Function unknown	1	X	0	0	1	0	X	X
B. glycinifermentans species	GCF_900093775.1	WP_164918139.1	hypothetical protein	S	Function unknown	1	X	0	0	1	0	X	X
B. glycinifermentans species	GCF_900093775.1	WP_164918150.1	hypothetical protein	S	Function unknown	1	X	0	0	1	0	X	X
B. glycinifermentans species	GCF_900093775.1	WP_231947419.1	hypothetical protein [Bacillus glycinifermentans]	S	Function unknown	1	X	0	0	1	0	X	X
B. glycinifermentans species	GCF_900093775.1	WP_046131269.1	class I SAM-dependent methyltransferase	Q	Secondary metabolites biosynthesis, transport, and catabolism	0	WP_119709594.1	26.368	84.35	3.16e-13	64.3	GCF_003586445.1	Bacillus sp. Y1
B. glycinifermentans species	GCF_900093775.1	WP_046132308.1	hypothetical protein [Bacillus glycinifermentans]	K	Transcription	0	WP_008357112.1	32	93.51	5.43e-07	39.7	GCF_009759805.1	B. xiamenensis
B. glycinifermentans species	GCF_900093775.1	WP_065894404.1	DUF2325 domain-containing protein [Bacillus glycinifermentans]	S	Function unknown	0	WP_187704631.1	33.333	95.32	2.27e-54	180	GCF_014489355.1	B. pumilus
B. glycinifermentans species	GCF_900093775.1	WP_046129325.1	hypothetical protein	S	Function unknown	0	WP_026588339.1	48.193	56.16	6.09e-19	73.6	GCF_000465465.2	Bacillus sp. NSP9.1
B. glycinifermentans species	GCF_900093775.1	WP_046129502.1	hypothetical protein	S	Function unknown	0	WP_006636672.1	65.741	99.07	1.32e-45	140	GCF_002202015.1	B. sonorensis
B. glycinifermentans species	GCF_900093775.1	WP_046129517.1	hypothetical protein	S	Function unknown	0	WP_006636222.1	45.833	98.33	1.9e-08	45.1	GCF_002202015.1	B. sonorensis
B. glycinifermentans species	GCF_900093775.1	WP_046130626.1	hypothetical protein	S	Function unknown	0	WP_006639501.1	50.526	98.95	8.33e-32	104	GCF_002202015.1	B. sonorensis
B. glycinifermentans species	GCF_900093775.1	WP_046131163.1	DUF1657 domain-containing protein	S	Function unknown	0	WP_006636216.1	85.294	98.53	1.12e-37	117	GCF_002202015.1	B. sonorensis
B. glycinifermentans species	GCF_900093775.1	WP_046131705.1	hypothetical protein	S	Function unknown	0	WP_006638911.1	61.589	99.34	2.13e-61	183	GCF_002202015.1	B. sonorensis
B. glycinifermentans species	GCF_900093775.1	WP_046131918.1	hypothetical protein	S	Function unknown	0	WP_025811013.1	57.303	97.78	3.31e-35	112	GCF_900635765.1	B. paralicheniformis
B. glycinifermentans species	GCF_900093775.1	WP_046132015.1	YfmQ family protein	S	Function unknown	0	WP_006637272.1	76.056	94	1.01e-84	242	GCF_002202015.1	B. sonorensis
B. glycinifermentans species	GCF_900093775.1	WP_046132085.1	hypothetical protein	S	Function unknown	0	WP_006637831.1	55.66	98.1	3.03e-36	116	GCF_002202015.1	B. sonorensis
B. glycinifermentans species	GCF_900093775.1	WP_046132310.1	hypothetical protein [Bacillus glycinifermentans]	S	Function unknown	0	WP_232532082.1	32.258	53.98	1.88e-06	40.8	GCF_009759805.1	B. xiamenensis
B. glycinifermentans species	GCF_900093775.1	WP_046133062.1	hypothetical protein	S	Function unknown	0	WP_020450142.1	55.294	95.45	1.21e-31	103	GCF_000408885.1	B. paralicheniformis
B. glycinifermentans species	GCF_900093775.1	WP_052948494.1	hypothetical protein	S	Function unknown	0	WP_040348603.1	60	57.14	2.98e-08	43.9	GCF_002202015.1	B. sonorensis
B. glycinifermentans species	GCF_900093775.1	WP_052948518.1	hypothetical protein [Bacillus sp. TH008]	S	Function unknown	0	WP_128993889.1	48.092	74.27	6.58e-09	48.9	GCF_004119795.1	B. licheniformis
B. glycinifermentans species	GCF_900093775.1	WP_065894176.1	hypothetical protein [Bacillus glycinifermentans]	S	Function unknown	0	WP_003225963.1	24.675	77.6	2.34e-06	43.9	GCF_000146565.1	B. spizizenii
B. glycinifermentans species	GCF_900093775.1	WP_082094149.1	hypothetical protein	S	Function unknown	0	WP_006637886.1	47.959	98.95	1.4e-17	68.2	GCF_020091665.1	B. sonorensis
B. glycinifermentans species	GCF_900093775.1	WP_099047019.1	hypothetical protein	S	Function unknown	0	WP_006637303.1	50.276	93.65	6.82e-52	162	GCF_002202015.1	B. sonorensis
B. glycinifermentans species	GCF_900093775.1	WP_128748087.1	hypothetical protein	S	Function unknown	0	WP_026586733.1	84.153	99.45	4.09e-109	323	GCF_000465465.2	Bacillus sp. NSP9.1
B. glycinifermentans species	GCF_900093775.1	WP_164918161.1	hypothetical protein	S	Function unknown	0	WP_199792217.1	46.667	60.42	3.16e-06	36.6	GCF_002993945.1	B. paralicheniformis
Cereus Clade	GCF_006094295.1	WP_000032702.1	hypothetical protein	S	Function unknown	1	X	0	0	1	0	X	X
Cereus Clade	GCF_006094295.1	WP_000038781.1	hypothetical protein [Bacilli]	S	Function unknown	1	X	0	0	1	0	X	X
Cereus Clade	GCF_006094295.1	WP_000050944.1	hypothetical protein	S	Function unknown	1	X	0	0	1	0	X	X
Cereus Clade	GCF_006094295.1	WP_000054659.1	hypothetical protein	S	Function unknown	1	X	0	0	1	0	X	X
Cereus Clade	GCF_006094295.1	WP_000100485.1	hypothetical protein	S	Function unknown	1	X	0	0	1	0	X	X
Cereus Clade	GCF_006094295.1	WP_000111898.1	hypothetical protein	NU	Cell motility	1	X	0	0	1	0	X	X
Cereus Clade	GCF_006094295.1	WP_000142712.1	YrzI family small protein	S	Function unknown	1	X	0	0	1	0	X	X
Cereus Clade	GCF_006094295.1	WP_000151931.1	ribbon-helix-helix domain-containing protein	S	Function unknown	1	X	0	0	1	0	X	X
Cereus Clade	GCF_006094295.1	WP_000162968.1	non-hemolytic enterotoxin NHE subunit B	E	Amino acid transport and metabolism	1	X	0	0	1	0	X	X
Cereus Clade	GCF_006094295.1	WP_000175905.1	hypothetical protein	S	Function unknown	1	X	0	0	1	0	X	X
Cereus Clade	GCF_006094295.1	WP_000184935.1	hypothetical protein [Bacillus cereus]	S	Function unknown	1	X	0	0	1	0	X	X
Cereus Clade	GCF_006094295.1	WP_000189709.1	HNH endonuclease	S	Function unknown	1	X	0	0	1	0	X	X
Cereus Clade	GCF_006094295.1	WP_000242533.1	hypothetical protein [Bacillus cereus group]	S	Function unknown	1	X	0	0	1	0	X	X
Cereus Clade	GCF_006094295.1	WP_000262496.1	DUF3929 family protein	S	Function unknown	1	X	0	0	1	0	X	X
Cereus Clade	GCF_006094295.1	WP_000281167.1	DUF3894 domain-containing protein	S	Function unknown	1	X	0	0	1	0	X	X
Cereus Clade	GCF_006094295.1	WP_000283738.1	hypothetical protein	S	Function unknown	1	X	0	0	1	0	X	X
Cereus Clade	GCF_006094295.1	WP_000288330.1	DUF3928 family protein	S	Function unknown	1	X	0	0	1	0	X	X
Cereus Clade	GCF_006094295.1	WP_000288803.1	hypothetical protein	S	Function unknown	1	X	0	0	1	0	X	X
Cereus Clade	GCF_006094295.1	WP_000342760.1	hypothetical protein	S	Function unknown	1	X	0	0	1	0	X	X
Cereus Clade	GCF_006094295.1	WP_000365619.1	DUF3909 family protein	S	Function unknown	1	X	0	0	1	0	X	X
Cereus Clade	GCF_006094295.1	WP_000369254.1	hypothetical protein	S	Function unknown	1	X	0	0	1	0	X	X
Cereus Clade	GCF_006094295.1	WP_000369740.1	DUF3931 domain-containing protein	S	Function unknown	1	X	0	0	1	0	X	X
Cereus Clade	GCF_006094295.1	WP_000422807.1	DUF3920 family protein [Bacillus cereus]	S	Function unknown	1	X	0	0	1	0	X	X
Cereus Clade	GCF_006094295.1	WP_000435265.1	SseB family protein	S	Function unknown	1	X	0	0	1	0	X	X
Cereus Clade	GCF_006094295.1	WP_000435797.1	hypothetical protein	S	Function unknown	1	X	0	0	1	0	X	X
Cereus Clade	GCF_006094295.1	WP_000487796.1	hypothetical protein	S	Function unknown	1	X	0	0	1	0	X	X
Cereus Clade	GCF_006094295.1	WP_000535933.1	hypothetical protein [Bacteria]	S	Function unknown	1	X	0	0	1	0	X	X
Cereus Clade	GCF_006094295.1	WP_000539569.1	hypothetical protein	S	Function unknown	1	X	0	0	1	0	X	X
Cereus Clade	GCF_006094295.1	WP_000621877.1	DUF3970 family protein	S	Function unknown	1	X	0	0	1	0	X	X
Cereus Clade	GCF_006094295.1	WP_000638000.1	hypothetical protein	S	Function unknown	1	X	0	0	1	0	X	X
Cereus Clade	GCF_006094295.1	WP_000639042.1	hypothetical protein [Bacteria]	S	Function unknown	1	X	0	0	1	0	X	X
Cereus Clade	GCF_006094295.1	WP_000665709.1	DUF3932 family protein	S	Function unknown	1	X	0	0	1	0	X	X
Cereus Clade	GCF_006094295.1	WP_000666948.1	hypothetical protein	S	Function unknown	1	X	0	0	1	0	X	X
Cereus Clade	GCF_006094295.1	WP_000670804.1	DUF378 domain-containing protein	S	Function unknown	1	X	0	0	1	0	X	X
Cereus Clade	GCF_006094295.1	WP_000707107.1	DUF3913 family protein	S	Function unknown	1	X	0	0	1	0	X	X
Cereus Clade	GCF_006094295.1	WP_000713249.1	transglycosylase SLT domain-containing protein	M	Cell wall/membrane/envelope biogenesis	1	X	0	0	1	0	X	X
Cereus Clade	GCF_006094295.1	WP_000730997.1	phospholipase C	M	Cell wall/membrane/envelope biogenesis	1	X	0	0	1	0	X	X
Cereus Clade	GCF_006094295.1	WP_000737896.1	DUF2871 family protein	S	Function unknown	1	X	0	0	1	0	X	X
Cereus Clade	GCF_006094295.1	WP_000751828.1	non-hemolytic enterotoxin NHE subunit A	O	Post-translational modification, protein turnover, and chaperones	1	X	0	0	1	0	X	X
Cereus Clade	GCF_006094295.1	WP_000756525.1	hypothetical protein	S	Function unknown	1	X	0	0	1	0	X	X
Cereus Clade	GCF_006094295.1	WP_000758789.1	DUF3997 domain-containing protein	S	Function unknown	1	X	0	0	1	0	X	X
Cereus Clade	GCF_006094295.1	WP_000764267.1	hypothetical protein	S	Function unknown	1	X	0	0	1	0	X	X
Cereus Clade	GCF_006094295.1	WP_000798747.1	hypothetical protein	S	Function unknown	1	X	0	0	1	0	X	X
Cereus Clade	GCF_006094295.1	WP_000801653.1	hypothetical protein	S	Function unknown	1	X	0	0	1	0	X	X
Cereus Clade	GCF_006094295.1	WP_000814429.1	hypothetical protein	S	Function unknown	1	X	0	0	1	0	X	X
Cereus Clade	GCF_006094295.1	WP_000816389.1	DUF3933 family protein	S	Function unknown	1	X	0	0	1	0	X	X
Cereus Clade	GCF_006094295.1	WP_000849103.1	hypothetical protein	S	Function unknown	1	X	0	0	1	0	X	X
Cereus Clade	GCF_006094295.1	WP_000926991.1	DUF4022 family protein	S	Function unknown	1	X	0	0	1	0	X	X
Cereus Clade	GCF_006094295.1	WP_000965068.1	DUF3979 family protein	S	Function unknown	1	X	0	0	1	0	X	X
Cereus Clade	GCF_006094295.1	WP_001010641.1	PH domain-containing protein	S	Function unknown	1	X	0	0	1	0	X	X
Cereus Clade	GCF_006094295.1	WP_001015618.1	glycosyltransferase family 39 protein [Bacillus cereus group]	M	Cell wall/membrane/envelope biogenesis	1	X	0	0	1	0	X	X
Cereus Clade	GCF_006094295.1	WP_001051080.1	lysoplasmalogenase	S	Function unknown	1	X	0	0	1	0	X	X
Cereus Clade	GCF_006094295.1	WP_001062733.1	hypothetical protein	S	Function unknown	1	X	0	0	1	0	X	X
Cereus Clade	GCF_006094295.1	WP_001063072.1	DUF1015 family protein [Bacillus cereus group]	S	Function unknown	1	X	0	0	1	0	X	X
Cereus Clade	GCF_006094295.1	WP_001077773.1	DUF3938 domain-containing protein	S	Function unknown	1	X	0	0	1	0	X	X
Cereus Clade	GCF_006094295.1	WP_001093237.1	hypothetical protein	S	Function unknown	1	X	0	0	1	0	X	X
Cereus Clade	GCF_006094295.1	WP_001102539.1	DUF3910 family protein	S	Function unknown	1	X	0	0	1	0	X	X
Cereus Clade	GCF_006094295.1	WP_001119404.1	hypothetical protein	S	Function unknown	1	X	0	0	1	0	X	X
Cereus Clade	GCF_006094295.1	WP_001983650.1	hypothetical protein	S	Function unknown	1	X	0	0	1	0	X	X
Cereus Clade	GCF_006094295.1	WP_001985933.1	hypothetical protein	S	Function unknown	1	X	0	0	1	0	X	X
Cereus Clade	GCF_006094295.1	WP_002195769.1	hypothetical protein [Bacillus cereus]	S	Function unknown	1	X	0	0	1	0	X	X
Cereus Clade	GCF_006094295.1	WP_000008901.1	hypothetical protein	S	Function unknown	1	X	0	0	1	0	X	X
Cereus Clade	GCF_006094295.1	WP_000108701.1	hypothetical protein	S	Function unknown	1	X	0	0	1	0	X	X
Cereus Clade	GCF_006094295.1	WP_000232962.1	DUF4024 domain-containing protein [Bacteria]	S	Function unknown	1	X	0	0	1	0	X	X
Cereus Clade	GCF_006094295.1	WP_000235476.1	hypothetical protein	S	Function unknown	1	X	0	0	1	0	X	X
Cereus Clade	GCF_006094295.1	WP_000262407.1	hypothetical protein [Bacillus cereus]	S	Function unknown	1	X	0	0	1	0	X	X
Cereus Clade	GCF_006094295.1	WP_000341062.1	hypothetical protein	S	Function unknown	1	X	0	0	1	0	X	X
Cereus Clade	GCF_006094295.1	WP_000394926.1	hypothetical protein	S	Function unknown	1	X	0	0	1	0	X	X
Cereus Clade	GCF_006094295.1	WP_000415613.1	hypothetical protein	S	Function unknown	1	X	0	0	1	0	X	X
Cereus Clade	GCF_006094295.1	WP_000502205.1	hypothetical protein	S	Function unknown	1	X	0	0	1	0	X	X
Cereus Clade	GCF_006094295.1	WP_000582785.1	hypothetical protein	S	Function unknown	1	X	0	0	1	0	X	X
Cereus Clade	GCF_006094295.1	WP_000608227.1	hypothetical protein	S	Function unknown	1	X	0	0	1	0	X	X
Cereus Clade	GCF_006094295.1	WP_000625222.1	DUF3903 domain-containing protein	S	Function unknown	1	X	0	0	1	0	X	X
Cereus Clade	GCF_006094295.1	WP_000636589.1	DUF3917 domain-containing protein	S	Function unknown	1	X	0	0	1	0	X	X
Cereus Clade	GCF_006094295.1	WP_000702089.1	VWA domain-containing protein [Bacillus cereus]	S	Function unknown	1	X	0	0	1	0	X	X
Cereus Clade	GCF_006094295.1	WP_000752513.1	DUF3911 family protein	S	Function unknown	1	X	0	0	1	0	X	X
Cereus Clade	GCF_006094295.1	WP_000791522.1	hypothetical protein	G	Carbohydrate transport and metabolism	1	X	0	0	1	0	X	X
Cereus Clade	GCF_006094295.1	WP_000826618.1	DUF3919 family protein	S	Function unknown	1	X	0	0	1	0	X	X
Cereus Clade	GCF_006094295.1	WP_000834195.1	hypothetical protein	S	Function unknown	1	X	0	0	1	0	X	X
Cereus Clade	GCF_006094295.1	WP_000834733.1	DUF4027 family protein	S	Function unknown	1	X	0	0	1	0	X	X
Cereus Clade	GCF_006094295.1	WP_000842881.1	hypothetical protein [Bacillus cereus group]	S	Function unknown	1	X	0	0	1	0	X	X
Cereus Clade	GCF_006094295.1	WP_000880630.1	hypothetical protein	S	Function unknown	1	X	0	0	1	0	X	X
Cereus Clade	GCF_006094295.1	WP_000887894.1	SipW-dependent-type signal peptide-containing protein	S	Function unknown	1	X	0	0	1	0	X	X
Cereus Clade	GCF_006094295.1	WP_000965149.1	hypothetical protein	S	Function unknown	1	X	0	0	1	0	X	X
Cereus Clade	GCF_006094295.1	WP_001006050.1	DUF2101 family protein	S	Function unknown	1	X	0	0	1	0	X	X
Cereus Clade	GCF_006094295.1	WP_001094860.1	DUF3924 domain-containing protein	S	Function unknown	1	X	0	0	1	0	X	X
Cereus Clade	GCF_006094295.1	WP_001118878.1	YozQ family protein	S	Function unknown	1	X	0	0	1	0	X	X
Cereus Clade	GCF_006094295.1	WP_001137823.1	hypothetical protein [Bacillales]	S	Function unknown	1	X	0	0	1	0	X	X
Cereus Clade	GCF_006094295.1	WP_001139056.1	metal-binding protein	S	Function unknown	1	X	0	0	1	0	X	X
Cereus Clade	GCF_006094295.1	WP_001248908.1	hypothetical protein	S	Function unknown	1	X	0	0	1	0	X	X
Cereus Clade	GCF_006094295.1	WP_001252036.1	hypothetical protein	S	Function unknown	1	X	0	0	1	0	X	X
Cereus Clade	GCF_006094295.1	WP_001983018.1	DUF3961 domain-containing protein	S	Function unknown	1	X	0	0	1	0	X	X
Cereus Clade	GCF_006094295.1	WP_002001286.1	hypothetical protein	S	Function unknown	1	X	0	0	1	0	X	X
Cereus Clade	GCF_006094295.1	WP_000021368.1	ABC transporter permease [Bacillus cereus]	U	Intracellular trafficking, secretion, and vesicular transport	0	WP_185771709.1	32.258	99	9.36e-65	209	GCF_014235785.1	Bacillus sp. PAMC26568
Cereus Clade	GCF_006094295.1	WP_000054029.1	HAMP domain-containing histidine kinase [Bacillus cereus]	T	Signal transduction mechanisms	0	WP_185772276.1	31.014	71.01	1.04e-43	157	GCF_014235785.1	Bacillus sp. PAMC26568
Cereus Clade	GCF_006094295.1	WP_000129444.1	basic amino acid/polyamine antiporter	E	Amino acid transport and metabolism	0	WP_006639633.1	50.641	98.11	5.86e-163	466	GCF_002202015.1	B. sonorensis
Cereus Clade	GCF_006094295.1	WP_000185942.1	molybdopterin synthase catalytic subunit MoaE	H	Coenzyme transport and metabolism	0	WP_072580257.1	70.588	98.7	9.05e-79	227	GCF_001889165.1	Bacillus weihaiensis
Cereus Clade	GCF_006094295.1	WP_000201364.1	LacI family transcriptional regulator [Bacillus cereus]	K	Transcription	0	WP_015592476.1	33.887	97.56	1.37e-46	156	GCF_000242895.2	Bacillus sp. 1NLA3E
Cereus Clade	GCF_006094295.1	WP_000218413.1	SDR family NAD(P)-dependent oxidoreductase	S	Function unknown	0	WP_149873022.1	37.681	79.88	2.89e-24	92.4	GCF_005154805.1	Bacillus sp. S3
Cereus Clade	GCF_006094295.1	WP_000280032.1	hypothetical protein	S	Function unknown	0	WP_072578745.1	38.462	71.7	5.06e-06	40	GCF_001889165.1	Bacillus weihaiensis
Cereus Clade	GCF_006094295.1	WP_000371608.1	hypothetical protein	S	Function unknown	0	WP_051120146.1	24.638	87.8	3.73e-11	57.4	GCF_000242895.2	Bacillus sp. 1NLA3E
Cereus Clade	GCF_006094295.1	WP_000451443.1	CarD family transcriptional regulator	K	Transcription	0	WP_015594244.1	61.392	95.73	6.2e-70	206	GCF_000242895.2	Bacillus sp. 1NLA3E
Cereus Clade	GCF_006094295.1	WP_000490301.1	hypothetical protein	S	Function unknown	0	WP_170007110.1	31.373	95.65	7.17e-16	68.2	GCF_012955605.1	Bacillus fonticola
Cereus Clade	GCF_006094295.1	WP_000551452.1	polysaccharide deacetylase	G	Carbohydrate transport and metabolism	0	WP_123913847.1	41.509	74.18	2.95e-54	173	GCF_003816055.1	Bacillus sp. FJAT-42376
Cereus Clade	GCF_006094295.1	WP_000664715.1	transglycosylase domain-containing protein	M	Cell wall/membrane/envelope biogenesis	0	WP_164462121.1	47.479	81.78	7.05e-73	232	GCF_003816055.1	Bacillus sp. FJAT-42376
Cereus Clade	GCF_006094295.1	WP_000673841.1	pyrimidine nucleoside transporter NupC	F	Nucleotide transport and metabolism	0	WP_095678782.1	69.036	99.75	0	541	GCF_022394675.1	[Brevibacterium] frigoritolerans
Cereus Clade	GCF_006094295.1	WP_000676726.1	hypothetical protein	H	Coenzyme transport and metabolism	0	WP_198097456.1	26.923	78.6	1.55e-13	65.9	GCF_016093395.1	B. halotolerans
Cereus Clade	GCF_006094295.1	WP_000678845.1	polysaccharide biosynthesis protein	S	Function unknown	0	WP_176010102.1	46.272	98.69	1.96e-135	397	GCF_006965545.2	Bacillus sp. M4U3P1
Cereus Clade	GCF_006094295.1	WP_000698256.1	LytTR family DNA-binding domain-containing protein	KT	Transcription	0	WP_159780976.1	33.471	99.58	1.33e-38	131	GCF_009818105.1	Bacillus sp. N1-1
Cereus Clade	GCF_006094295.1	WP_000722869.1	D-alanyl-D-alanine carboxypeptidase	M	Cell wall/membrane/envelope biogenesis	0	WP_166001798.1	44.988	98.58	3.86e-133	387	GCF_011082085.1	Bacillus sp. Cs-700
Cereus Clade	GCF_006094295.1	WP_000726896.1	hypothetical protein	S	Function unknown	0	WP_072578745.1	38.532	88.14	1.65e-11	55.8	GCF_001889165.1	Bacillus weihaiensis
Cereus Clade	GCF_006094295.1	WP_000803479.1	GNAT family N-acetyltransferase	J	Translation, ribosomal structure and biogenesis	0	WP_149869801.1	47.283	98.36	1.5e-59	181	GCF_005154805.1	Bacillus sp. S3
Cereus Clade	GCF_006094295.1	WP_000806236.1	tyrosine-type recombinase/integrase	L	Replication, recombination and repair	0	WP_013603294.1	43.275	96.02	6.33e-43	138	GCF_016924995.1	B. stercoris
Cereus Clade	GCF_006094295.1	WP_000920524.1	membrane protein insertase YidC	U	Intracellular trafficking, secretion, and vesicular transport	0	WP_149872535.1	45.082	92.69	3.18e-72	219	GCF_005154805.1	Bacillus sp. S3
Cereus Clade	GCF_006094295.1	WP_001045960.1	hypothetical protein [Bacteria]	S	Function unknown	0	WP_223661624.1	45.238	69.49	8.27e-06	37.7	GCF_020002245.1	Bacillus badius
Cereus Clade	GCF_006094295.1	WP_001167324.1	cytochrome c oxidase assembly protein	C	Energy production and conversion	0	WP_226515598.1	31.852	84.72	3.42e-28	107	GCF_020519665.1	Bacillus shivajii
Cereus Clade	GCF_006094295.1	WP_001225643.1	ABC transporter substrate-binding protein [Bacillus cereus]	P	Inorganic ion transport and metabolism	0	WP_226515827.1	28.904	86.34	9.25e-34	124	GCF_020519665.1	Bacillus shivajii
Cereus Clade	GCF_006094295.1	WP_001244515.1	YitT family protein	S	Function unknown	0	WP_159782827.1	40	83.64	2.2e-45	149	GCF_009818105.1	Bacillus sp. N1-1
Cereus Clade	GCF_006094295.1	WP_001260938.1	branched-chain amino acid transport system II carrier protein [Bacillus cereus]	E	Amino acid transport and metabolism	0	WP_101567120.1	48.605	96.35	1.83e-136	396	GCF_014235785.1	Bacillus sp. PAMC26568
Cereus Clade	GCF_006094295.1	WP_002026273.1	Cof-type HAD-IIB family hydrolase	S	Function unknown	0	WP_185771289.1	39.689	95.88	4.52e-62	193	GCF_014235785.1	Bacillus sp. PAMC26568
Cereus Clade	GCF_006094295.1	WP_000049051.1	spore germination protein [Bacillus cereus group]	E	Amino acid transport and metabolism	0	WP_185771297.1	40.884	98.63	2.47e-110	323	GCF_014235785.1	Others
Cereus Clade	GCF_006094295.1	WP_000114529.1	ABC transporter ATP-binding protein	V	Defense mechanisms	0	WP_048354989.1	61.265	97.29	2.82e-115	328	GCF_002443095.1	B. glycinifermentans
Cereus Clade	GCF_006094295.1	WP_000286361.1	hypothetical protein	S	Function unknown	0	WP_015594681.1	24.706	83.51	2.44e-06	39.7	GCF_000242895.2	Others
Cereus Clade	GCF_006094295.1	WP_000301519.1	RNA chaperone/antiterminator CspA	K	Transcription	0	WP_034314240.1	79.104	98.51	2.65e-35	111	GCF_022394675.1	Others
Cereus Clade	GCF_006094295.1	WP_000368570.1	DUF3921 domain-containing protein	S	Function unknown	0	WP_123917180.1	34.545	90	7.7e-06	35.8	GCF_003816055.1	Others
Cereus Clade	GCF_006094295.1	WP_000426358.1	phosphoribosyl-ATP diphosphatase	E	Amino acid transport and metabolism	0	WP_144538971.1	50.549	83.18	4.04e-24	88.2	GCF_009676825.1	Others
Cereus Clade	GCF_006094295.1	WP_000473371.1	hypothetical protein	S	Function unknown	0	WP_011197533.1	55.738	98.33	1.2e-09	45.4	GCF_000011645.1	B. licheniformis
Cereus Clade	GCF_006094295.1	WP_000600589.1	Crp/Fnr family transcriptional regulator	T	Signal transduction mechanisms	0	WP_236251128.1	26.946	94.12	1.96e-14	65.9	GCF_000465465.2	Bacillus sp. NSP9.1
Cereus Clade	GCF_006094295.1	WP_000613883.1	ATP synthase subunit I	S	Function unknown	0	WP_119710253.1	27.778	64.96	2.32e-10	52	GCF_003586445.1	Others
Cereus Clade	GCF_006094295.1	WP_000624926.1	ATP synthase subunit I	S	Function unknown	0	WP_119710253.1	35.354	77.17	3.98e-19	74.3	GCF_003586445.1	Others
Cereus Clade	GCF_006094295.1	WP_000665430.1	sodium-dependent transporter	S	Function unknown	0	WP_226515520.1	59.333	99.33	0	539	GCF_020519665.1	Others
Cereus Clade	GCF_006094295.1	WP_000731405.1	DUF4359 domain-containing protein	S	Function unknown	0	WP_173107138.1	28.926	90.91	1.76e-06	40.8	GCF_011398925.1	Others
Cereus Clade	GCF_006094295.1	WP_000802005.1	spore germination protein GerLB	E	Amino acid transport and metabolism	0	WP_226516840.1	28.529	89.3	3e-45	156	GCF_020519665.1	Others
Cereus Clade	GCF_006094295.1	WP_000842634.1	branched-chain amino acid transport system II carrier protein [Bacillus cereus group]	E	Amino acid transport and metabolism	0	WP_173107232.1	54.502	94.78	6.83e-156	446	GCF_011398925.1	Others
Cereus Clade	GCF_006094295.1	WP_000964949.1	magnesium transporter	P	Inorganic ion transport and metabolism	0	WP_155815550.1	28.326	82.57	1.39e-17	78.2	GCF_000724485.1	Others
Cereus Clade	GCF_006094295.1	WP_001066908.1	homoserine dehydrogenase [Bacillus cereus]	E	Amino acid transport and metabolism	0	WP_152445688.1	57.377	98.14	8.12e-173	488	GCF_009363695.1	Others
Cereus Clade	GCF_006094295.1	WP_001158098.1	molybdopterin-synthase adenylyltransferase MoeB	H	Coenzyme transport and metabolism	0	WP_003348505.1	64.012	99.7	6.57e-160	447	GCF_000724485.1	Others
Cereus Clade	GCF_006094295.1	WP_001228738.1	septum formation initiator family protein	D	Cell cycle control, cell division, chromosome partitioning	0	WP_008633504.1	34.694	81.36	3.07e-13	58.5	GCF_000469135.2	Others
B. anthracis clonal clade	GCF_000008445.1	WP_000219385.1	hypothetical protein [Bacillus cereus group]	S	Function unknown	1	X	0	0	1	0	X	X
B. anthracis clonal clade	GCF_000008445.1	WP_000391264.1	hypothetical protein [Bacillus cereus group]	S	Function unknown	1	X	0	0	1	0	X	X
B. anthracis clonal clade	GCF_000008445.1	WP_000627707.1	hypothetical protein [Bacillus anthracis]	S	Function unknown	1	X	0	0	1	0	X	X
B. anthracis clonal clade	GCF_000008445.1	WP_000666013.1	hypothetical protein [Bacillus anthracis]	S	Function unknown	1	X	0	0	1	0	X	X
B. anthracis clonal clade	GCF_000008445.1	WP_000727464.1	hypothetical protein [Bacillus anthracis]	S	Function unknown	1	X	0	0	1	0	X	X
B. anthracis clonal clade	GCF_000008445.1	WP_000811954.1	hypothetical protein [Bacillus anthracis]	S	Function unknown	1	X	0	0	1	0	X	X
B. anthracis clonal clade	GCF_000008445.1	WP_000871846.1	hypothetical protein [Bacillus anthracis]	S	Function unknown	1	X	0	0	1	0	X	X
B. anthracis clonal clade	GCF_000008445.1	WP_000955567.1	hypothetical protein [Bacillus anthracis]	S	Function unknown	1	X	0	0	1	0	X	X
B. anthracis clonal clade	GCF_000008445.1	WP_001057640.1	hypothetical protein [Bacillus cereus group]	S	Function unknown	1	X	0	0	1	0	X	X
B. anthracis clonal clade	GCF_000008445.1	WP_001140300.1	hypothetical protein [Bacillus anthracis]	S	Function unknown	1	X	0	0	1	0	X	X
B. anthracis clonal clade	GCF_000008445.1	WP_001288232.1	hypothetical protein [Bacillus cereus group]	S	Function unknown	1	X	0	0	1	0	X	X
B. anthracis clonal clade	GCF_000008445.1	WP_000422852.1	hypothetical protein [Bacillus anthracis]	S	Function unknown	1	X	0	0	1	0	X	X
B. anthracis clonal clade	GCF_000008445.1	WP_000711928.1	hypothetical protein [Bacillus anthracis]	S	Function unknown	1	X	0	0	1	0	X	X
B. anthracis clonal clade	GCF_000008445.1	WP_001001289.1	hypothetical protein [Bacillus anthracis]	S	Function unknown	1	X	0	0	1	0	X	X
B. anthracis clonal clade	GCF_000008445.1	WP_001095350.1	hypothetical protein [Bacillus anthracis]	S	Function unknown	1	X	0	0	1	0	X	X
B. anthracis clonal clade	GCF_000008445.1	WP_000043395.1	type IV secretory system conjugative DNA transfer family protein [Bacillus cereus group]	S	Function unknown	0	WP_029439220.1	75.532	96.89	2.3e-108	305	GCF_018141085.1	B. tropicus
B. anthracis clonal clade	GCF_000008445.1	WP_000044279.1	hypothetical protein [Bacillus cereus group]	S	Function unknown	0	WP_000239434.1	51.111	73.33	3.21e-07	39.3	GCF_006094295.1	B. cereus - B. thuringiensis
B. anthracis clonal clade	GCF_000008445.1	WP_000146467.1	HK97 gp10 family phage protein [Bacillus anthracis]	S	Function unknown	0	WP_012260128.1	79.661	99.15	4.46e-65	190	GCF_000018825.1	B. mycoides
B. anthracis clonal clade	GCF_000008445.1	WP_000166213.1	hypothetical protein [Bacillus anthracis]	S	Function unknown	0	WP_172555874.1	65.957	64.79	5.59e-17	65.5	GCF_012222085.2	B. wiedmannii
B. anthracis clonal clade	GCF_000008445.1	WP_000168836.1	phage major capsid protein [Bacillus anthracis]	S	Function unknown	0	WP_002074402.1	25.541	67.48	6.21e-13	66.2	GCF_000003955.1	B. nitratireducens
B. anthracis clonal clade	GCF_000008445.1	WP_000337733.1	hypothetical protein	S	Function unknown	0	WP_087963868.1	60	81.82	5.1e-14	57	GCF_004322655.1	B. tropicus
B. anthracis clonal clade	GCF_000008445.1	WP_000348695.1	hypothetical protein [Bacillus anthracis]	S	Function unknown	0	WP_001066877.1	36.771	66.67	6.93e-30	112	GCF_000143605.1	B. anthracis
B. anthracis clonal clade	GCF_000008445.1	WP_000360763.1	hypothetical protein [Bacillus anthracis]	S	Function unknown	0	WP_000163593.1	34.211	79.35	1.21e-09	47.8	GCF_000161375.1	B. mobilis
B. anthracis clonal clade	GCF_000008445.1	WP_000837595.1	AIPR family protein [Bacillus anthracis]	S	Function unknown	0	WP_200902083.1	30.218	79.42	2.15e-37	135	GCF_017909235.1	B. cytotoxicus
B. anthracis clonal clade	GCF_000008445.1	WP_000853093.1	hypothetical protein [Bacillus anthracis]	E	Amino acid transport and metabolism	0	WP_000164952.1	98.936	99.47	6.47e-126	358	GCF_000143605.1	B. anthracis
B. anthracis clonal clade	GCF_000008445.1	WP_000860615.1	hypothetical protein [Bacillus cereus group]	S	Function unknown	0	WP_000664690.1	51.316	55.97	1.17e-21	79.7	GCF_007363175.1	Bacillus sp. BD59S
B. anthracis clonal clade	GCF_000008445.1	WP_000920112.1	tetratricopeptide repeat protein [Bacillus anthracis]	S	Function unknown	0	WP_157409531.1	57.143	97.66	1.07e-154	447	GCF_009740005.1	B. albus
B. anthracis clonal clade	GCF_000008445.1	WP_001135463.1	acyltransferase [Bacillus anthracis]	S	Function unknown	0	WP_215585122.1	29.869	92.01	7.47e-88	295	GCF_018739305.1	B. mycoides
B. anthracis clonal clade	GCF_000008445.1	WP_001265992.1	terminase large subunit [Bacillus anthracis]	S	Function unknown	0	WP_071737291.1	80.961	99.82	0	959	GCF_003410255.1	B. anthracis
B. anthracis clonal clade	GCF_000008445.1	WP_003170801.1	hypothetical protein [Bacillus anthracis]	M	Cell wall/membrane/envelope biogenesis	0	WP_033691730.1	100	98.99	1.68e-66	204	GCF_016027575.1	B. tropicus
B. anthracis clonal clade	GCF_000008445.1	WP_003171404.1	WxL domain-containing protein [Firmicutes]	S	Function unknown	0	WP_000820252.1	98.795	98.8	1.76e-52	169	GCF_000143605.1	B. anthracis
B. anthracis clonal clade	GCF_000008445.1	WP_003171631.1	metallophosphoesterase [Bacillus anthracis]	T	Signal transduction mechanisms	0	WP_000411318.1	99.13	91.2	1.39e-78	233	GCF_000239195.1	B. anthracis
B. anthracis clonal clade	GCF_000008445.1	WP_003171639.1	DUF4176 domain-containing protein	S	Function unknown	0	WP_002157269.1	85.965	98.25	6.8e-31	99.8	GCF_000143605.1	B. anthracis
B. anthracis clonal clade	GCF_000008445.1	WP_000048714.1	hypothetical protein [Firmicutes]	S	Function unknown	0	WP_001995745.1	45.455	92.37	6.67e-30	106	GCF_000832865.1	B. anthracis
B. anthracis clonal clade	GCF_000008445.1	WP_000050925.1	hypothetical protein [Bacillus anthracis]	C	Energy production and conversion	0	WP_049106735.1	67.273	98.2	3.32e-49	149	GCF_007363175.1	Bacillus sp. BD59S
B. anthracis clonal clade	GCF_000008445.1	WP_000495563.1	hypothetical protein [Bacillus anthracis]	S	Function unknown	0	WP_000495568.1	51.648	97.87	7.73e-21	74.7	GCF_000161655.1	B. anthracis
B. anthracis clonal clade	GCF_000008445.1	WP_000528048.1	hypothetical protein [Bacillus anthracis]	S	Function unknown	0	WP_241949936.1	45.181	56.13	8.58e-31	115	GCF_022637375.1	B. wiedmannii
B. anthracis clonal clade	GCF_000008445.1	WP_000635408.1	glycosyltransferase [Bacillus anthracis]	M	Cell wall/membrane/envelope biogenesis	0	WP_087098284.1	58.451	94	4.35e-55	179	GCF_017909015.1	B. cytotoxicus
B. anthracis clonal clade	GCF_000008445.1	WP_000757217.1	hypothetical protein [Bacillus anthracis]	M	Cell wall/membrane/envelope biogenesis	0	WP_098635181.1	26.303	72.84	5.91e-25	104	GCF_018739625.1	B. mycoides
B. anthracis clonal clade	GCF_000008445.1	WP_000875132.1	hypothetical protein [Bacillus anthracis]	S	Function unknown	0	WP_083322686.1	40.506	90.7	5e-14	62.4	GCF_001831375.1	B. paranthracis
B. anthracis clonal clade	GCF_000008445.1	WP_000900865.1	hypothetical protein [Bacillus anthracis]	S	Function unknown	0	WP_238986984.1	63.636	78.46	2.27e-65	195	GCF_000978375.1	B. cereus - B. thuringiensis
B. anthracis clonal clade	GCF_000008445.1	WP_001206929.1	DUF1492 domain-containing protein [Bacillus anthracis]	S	Function unknown	0	WP_000931950.1	45.082	98.15	1.1e-28	98.2	GCF_018884185.1	B. cereus - B. thuringiensis
B. anthracis clonal clade	GCF_000008445.1	WP_001263811.1	hypothetical protein [Bacillus anthracis]	S	Function unknown	0	WP_000383972.1	50.704	92.11	8.57e-18	67.8	GCF_000161715.1	B. cereus - B. thuringiensis
B. anthracis clonal clade	GCF_000008445.1	WP_003158362.1	hypothetical protein	M	Cell wall/membrane/envelope biogenesis	0	WP_079994054.1	79.545	97.73	3.93e-21	73.6	GCF_000013065.1	B. paranthracis
B. anthracis clonal clade	GCF_000008445.1	WP_003168632.1	DMT family transporter [Bacillus anthracis]	EG	Amino acid transport and metabolism	0	WP_075396064.1	100	98.86	3.66e-57	175	GCF_001941885.1	B. anthracis
B. mobilis	GCF_003612955.1	WP_000007384.1	hypothetical protein	S	Function unknown	1	X	0	0	1	0	X	X
B. mobilis	GCF_003612955.1	WP_000482634.1	hypothetical protein [Bacillus cereus group]	S	Function unknown	1	X	0	0	1	0	X	X
B. mobilis	GCF_003612955.1	WP_000898139.1	hypothetical protein [Bacillus cereus group]	S	Function unknown	1	X	0	0	1	0	X	X
B. mobilis	GCF_003612955.1	WP_157639296.1	hypothetical protein [Bacillus cereus group]	S	Function unknown	1	X	0	0	1	0	X	X
B. mobilis	GCF_003612955.1	WP_000007804.1	YjcZ family sporulation protein	S	Function unknown	0	WP_003348764.1	68.966	71.79	2.68e-10	45.4	GCF_000724485.1	Bacillus methanolicus MGA3
B. mobilis	GCF_003612955.1	WP_000498644.1	hypothetical protein [Bacillus cereus group]	S	Function unknown	0	WP_205730840.1	56.757	76.6	6.28e-11	48.9	GCF_011040455.1	B. tropicus
B. mobilis	GCF_003612955.1	WP_000516414.1	hypothetical protein	S	Function unknown	0	WP_000516425.1	83.871	98.39	2.2e-33	105	GCF_000143605.1	B. anthracis
B. mobilis	GCF_003612955.1	WP_000925810.1	WXG100 family type VII secretion target	S	Function unknown	0	WP_060629793.1	34.295	98.28	5.33e-38	133	GCF_001455345.1	B. thuringiensis
B. mobilis	GCF_003612955.1	WP_033656240.1	hypothetical protein	S	Function unknown	0	WP_087968526.1	56.818	86.81	1.68e-41	130	GCF_004322655.1	B. tropicus
B. mobilis	GCF_003612955.1	WP_120450250.1	transposase [Bacillus mobilis]	L	Replication, recombination and repair	0	WP_000905288.1	91.733	99.72	0	703	GCF_000292415.1	B. pacificus
B. mobilis	GCF_003612955.1	WP_000350842.1	pyridoxal phosphate-dependent aminotransferase family protein	H	Coenzyme transport and metabolism	0	WP_095713857.1	40.103	95.29	7.66e-111	327	GCF_016093395.1	B. halotolerans
B. mobilis	GCF_003612955.1	WP_000398982.1	hypothetical protein	S	Function unknown	0	WP_170956733.1	84	98	3.27e-25	84.7	GCF_022637375.1	B. wiedmannii
[truncated: 249 more rows]

## Sheet: 5_Fingerprints_table
				COG categories
[truncated: 52 more rows]

## Sheet: 6_SubtilisClade_coreprots_distr
Protein	NCBI annotation	eggNOG OGs	COG category	COG category annotation	eggNOG annotation	B. anthracis orthologues %	B. paranthracis orthologues %	B. pacificus orthologues %	Bacillus sp. BD59S orthologues %	B. tropicus orthologues %	B. thuringiensis orthologues %	B. wiedmannii orthologues %	B. mobilis orthologues %	B. albus orthologues %	B. cereus - B. thuringiensis orthologues %	B. luti orthologues %	B. toyonensis orthologues %	B. mycoides orthologues %	Bacillus sp. NP247 orthologues %	B. nitratireducens orthologues %	B. pseudomycoides orthologues %	B. cytotoxicus orthologues %
[truncated: 1,286 more rows]

[truncated: 4 more sheets: 7_CereusClade_coreprots_distr, 8_accessory_prots_low_distr, 9_distr_of_155sporulation_prots, 10_distr_256_essential_prots]
